# Supplementary material for: Study of the potential neuroprotective effect of Dunaliella salina extract in SH-SY5Y cell model
Source: Anal Bioanal Chem. 2021 Dec 18;414(18):5357–71. doi: 10.1007/s00216-021-03819-1 (PMC9242911; doi:10.1007/s00216-021-03819-1)
Supplement: Supplementary file 2 — Supplementary file2 (XLSX 10 KB) [file 216_2021_3819_MOESM2_ESM.xlsx]

## Sheet: Hoja1
CSH-QTOF MS/MS Internal Standards	Concentration (ng/mL)
CE (22:1)	21995
LPC (17:0)	1091
PG (17:0/17:0)	6545
Cer (d18:1/17:0)	545
MG (17:0/0:0/0:0)	4364
DG (18:1/2:0/0:0)	13091
TG (17:0/17:1/17:0)-d5	682
Palmitic acid-d3	758
HILIC-QTOF MS/MS Internal Standards	Concentration (ng/mL)
CUDA	10
DL-alanine-d3	2184
DL-glutamic acid-d3	3363
d9-Choline	37
15N2-L-arginine	398
L-methionine	457
Val-Tyr-Val	144
