# Supplementary material for: Study of the potential neuroprotective effect of Dunaliella salina extract in SH-SY5Y cell model
Source: Anal Bioanal Chem. 2021 Dec 18;414(18):5357–71. doi: 10.1007/s00216-021-03819-1 (PMC9242911; doi:10.1007/s00216-021-03819-1)
Supplement: Supplementary file 3 — Supplementary file3 (XLSX 19 KB) [file 216_2021_3819_MOESM3_ESM.xlsx]

## Sheet: CSH-QTOF MSMS (+)
Average RT (min)	Average m/z	Lipid name	Adduct type	Treated_1	Treated_2	Treated_3	Treated_4	Treated_5	Control_1	Control_2	Control_3	Control_4	Control_5	Average	Standard Deviation	RSD (%)
11.8435	1436.31531_1431.35913_1076.01331_724.69696	1_CE 22:1; iSTD	[2M+Na]+_[2M+NH4]+_[M+Chol-head-H2O+H]+_[M+NH4]+	109332	116691	113451	121553	121334	118653	101877	98320	104217	124176	112960	9086.61	8.04407
6.06	552.535	1_Cer d18:1/17:0; iSTD	[M+H]+	101239	106477	92949	107881	89611	79207	92819	85445	79582	83121	91833.1	10508.3	11.4428
0.753	341.28	1_CUDA iSTD	[M+H]+	86362	84930	83295	91125	77144	81395	81334	83920	91582	83726	84481.3	4395.16	5.20252
3.242	416.338	1_DG 18:1/2:0/0:0; iSTD	[M+NH4]+	214384	209860	206048	222481	208095	194759	194924	184251	166265	194938	199600	16244.5	8.13852
1.817	510.356	1_LPC 17:0; iSTD	[M+H]+	403804	431678	397267	450840	426687	413349	375074	364773	345590	431448	404051	33579.3	8.31065
3.0875	362.32654_345.30035	1_MG 17:0/0:0/0:0; iSTD	[M+NH4]+_[M+H]+	51980	50207	52657	50440	48219	49092	49447	43179	41462	51065	48774.8	3667.66	7.51957
11.1495	890.76428_874.78888	1_TG d5 17:0/17:1/17:0; iSTD	[M+K]+_[M+Na]+	40570	42318	40135	43642	45055	43684	33502	31604	43570	38501	40258.1	4535.63	11.2664

## Sheet: CSH-QTOF MSMS (-)
Average RT (min)	Average m/z	Metabolite name	Adduct type	Treated_1	Treated_2	Treated_3	Treated_4	Treated_5	Control_1	Control_2	Control_3	Control_4	Control_5	Average	Standard Deviation	RSD (%)
6.069	610.542	1_Cer d18:1/17:0; iSTD	[M+CH3COO]-	222776	234894	216055	266091	368956	337598	189784	222723	194572	299951	255340	61333.9	24.0205
0.584	339.265	1_CUDA iSTD	[M-H]-	52968	62420	57821	66375	64236	65720	57287	65351	63538	55297	61101.3	4828.81	7.90296
2.388	258.251	1_FA 16:0-d3; iSTD	[M-H]-	306838	364593	344524	371549	425457	408253	263268	304585	319422	389571	349806	51362.4	14.6831
1.803	568.362	1_LPC 17:0; iSTD	[M+CH3COO]-	85509	94163	84584	96804	99882	98295	74424	88592	80835	89906	89299.4	8187.25	9.16832
3.091	403.307	1_MG 17:0/0:0/0:0; iSTD	M+CH3COO]-	664822	730195	618459	744615	774280	757957	570665	677976	621592	681973	684253	67388.6	9.84849
5.179	749.535	1_PG 17:0/17:0; iSTD	[M-H]-	823452	937881	815837	976348	973543	929322	753483	879763	776283	866910	873282	80010.1	9.162

## Sheet: HILIC-QTOF MSMS (+)
Average RT (min)	Average m/z	Metabolite name	Adduct type	Treated_1	Treated_2	Treated_3	Treated_4	Treated_5	Control_1	Control_2	Control_3	Control_4	Control_5	Average	Standard Deviation	RSD (%)
9.61	177.114	1_15N2-L-Arginine iSTD	[M+H]+	61427	98510	88286	93161	86282	93201	81843	103276	68052	87207	86124.5	12944.1	15.0295
1.203	341.281	1_CUDA iSTD	[M+H]+	228811	280073	269487	302991	277189	284319	273035	290634	274334	269361	275023	19279.2	7.01004
8.234	93.0735	1_D3-DL-Alanine iSTD	[M+H]+	15480	23274	18918	20528	19798	22102	18017	26987	17269	29607	21198	4412.22	20.8143
8.942	151.08	1_D3-DL-Glutamic acid iSTD	[M+H]+	35383	56292	53023	57695	52632	58502	50917	58656	34970	52878	51094.8	8811.45	17.2453
7.607	158.109	1_D8-Methionine iSTD	[M+H]+	66244	65210	78267	82997	73721	72330	70343	60489	105029	59166	73379.6	13393	18.2517
5.233	113.164	1_D9-Choline iSTD	[M]+	437929	494016	535602	567705	484215	546921	496780	560832	489333	545132	515846	41554.9	8.05567
7.085	380.219	1_Val-Tyr-Val iSTD	[M+H]+	8661	16610	13452	16651	13863	18948	11315	45602	6078	21558	17273.8	10983.6	63.585

## Sheet: HILIC-QTOF MSMS (-)
Average RT (min)	Average m/z	Metabolite name	Adduct type	Treated_1	Treated_2	Treated_3	Treated_4	Treated_5	Control_1	Control_2	Control_3	Control_4	Control_5	Average	Standard Deviation	RSD (%)
9.616	175.099	1_15N2-L-Arginine iSTD	[M-H]-	12468	10523	9289	10385	16971	7633	14613	7081	10629	7045	10663.7	3261.54	30.5855
1.204	339.266	1_CUDA iSTD	[M-H]-	48688	45287	31315	40939	44462	27558	48656	27111	44393	25470	38387.9	9427.74	24.5591
8.942	149.066	1_D3-DL-Glutamic acid iSTD	[M-H]-	45290	29867	28346	34465	68247	23863	41374	20561	30513	22319	34484.5	14273.5	41.391
7.608	156.094	1_D8-Methionine iSTD	[M-H]-	9050	7087	5922	6156	11319	4368	8922	4522	6813	4298	6845.7	2323.74	33.9445
7.083	378.204	1_Val-Tyr-Val iSTD	[M-H]-	2650	11424	7301	7656	6908	8488	6164	12814	3330	10924	7765.9	3312.27	42.6514
