# Supplementary material for: Study of the potential neuroprotective effect of Dunaliella salina extract in SH-SY5Y cell model
Source: Anal Bioanal Chem. 2021 Dec 18;414(18):5357–71. doi: 10.1007/s00216-021-03819-1 (PMC9242911; doi:10.1007/s00216-021-03819-1)
Supplement: Supplementary file 4 — Supplementary file4 (XLSX 95 KB) [file 216_2021_3819_MOESM4_ESM.xlsx]

## Sheet: CSH-QTOF MSMS (+)
Average Mz	Average Rt (min)	Metabolite name	Adduct type	MSI Level	MSI Level	Treated_1	Treated_2	Treated_3	Treated_4	Treated_5	Control_1	Control_2	Control_3	Control_4	Control_5	Fold Change	p-val	FDR	VIP 1	VIP 2	VIP 3	VIP 4	VIP 5
832.586	4.936	PC 40:7; B	[M+H]+	2b	m/z, RT	61380.1	51606.8	55367.6	62852.8	55500	85927.7	97037	94165.4	81814	96867.4	0.629	0.0079365	0.014086	1.2272	1.2256	1.2249	1.2248	1.2248
953.7929_932.8654	11.7025	TG 56:2	[M+K]+_[M+NH4]+	2b	m/z, RT	4071.27	3999.92	4100.93	4032.34	4314.18	7445.01	5810.8	5668.96	6904.19	6407.24	0.63651	0.0079365	0.014086	1.1905	1.1892	1.1885	1.1884	1.1884
918.848	11.506	TG 55:2	[M+NH4]+	2b	m/z, RT	668.382	736.475	667.102	762.758	731.585	979.296	972.906	1114.09	1248.47	1185.61	0.64838	0.0079365	0.014086	1.1828	1.1812	1.1805	1.1804	1.1804
935.8051_930.8487_951.778	11.3707	TG 56:3	[M+Na]+_[M+NH4]+_[M+K]+	1	m/z, MS/MS, RT	12813.4	13037.1	13342	12558.9	13487	21153.8	17139.3	16876.6	20973.5	20866.3	0.67249	0.0079365	0.014086	1.1756	1.1742	1.1738	1.1736	1.1736
911.805_906.8502_927.7776	11.7143	TG 54:1	[M+Na]+_[M+NH4]+_[M+K]+	2b	m/z, RT	5661.31	5829.41	5633.61	5210.36	6199.64	9475.71	8104.92	7730.88	8619.91	8224.74	0.67687	0.0079365	0.014086	1.2131	1.2115	1.211	1.2108	1.2108
880.59	4.948	PI 36:2	[M+NH4]+	2a	m/z, MS/MS	4211.98	3691.29	4144.12	3935.45	4181.79	6140.59	5676.6	5875.47	5499.47	6584.76	0.67719	0.0079365	0.014086	1.2262	1.2244	1.2238	1.2237	1.2236
916.834	11.171	TG 55:3	[M+NH4]+	2b	m/z, RT	1646.33	1987.7	1535.44	2086.47	2004.16	2867.1	2390.82	2154.06	3012.84	2982.87	0.69066	0.0079365	0.014086	1.0543	1.0544	1.0539	1.0538	1.0538
876.5583_854.5681	4.432	PC 42:10	[M+Na]+_[M+H]+	2b	m/z, RT	1919.15	1997.73	1938.82	1690.16	1907.14	2758.29	2825.97	2896.43	2589.81	2476.99	0.69777	0.0079365	0.014086	1.2234	1.2224	1.2218	1.2217	1.2216
426.358	1.748	ACar 18:1	[M]+	2b	m/z, RT	3300.48	2568.19	3167.35	3056.86	2391.06	3953.89	3960.7	4128.08	4389.55	4265.05	0.6998	0.0079365	0.014086	1.1737	1.1721	1.1716	1.1714	1.1714
764.525	5.041	PE 38:6	[M+H]+	2b	m/z, RT	3277.03	3470.68	3529.39	3198.19	3341.78	4454.68	4953.34	4516.74	4790.48	5024.8	0.70838	0.0079365	0.014086	1.2428	1.2419	1.2418	1.2417	1.2417
810.603	5.568	PC 38:4; B	[M+H]+	2b	m/z, RT	43498	42041.5	41663.5	43319.8	42200.3	60058.3	59276.2	61220.1	55547.4	63907.7	0.70905	0.0079365	0.014086	1.2532	1.2514	1.2506	1.2505	1.2505
798.601	5.631	PC 37:3	[M+H]+	2b	m/z, RT	5048.43	5021.63	5010.61	4732.45	5179.3	6653.18	6735.35	6967.33	6833.43	7281.95	0.72502	0.0079365	0.014086	1.2612	1.2594	1.2587	1.2586	1.2586
814.633	6.294	PC 38:2	[M+H]+	2a	m/z, MS/MS	24592.5	23438	23652.7	25232.9	23442.7	32929	32061.5	34206.5	32047.6	33719.4	0.72961	0.0079365	0.014086	1.2654	1.2636	1.2629	1.2628	1.2627
810.682	7.077	GlcCer d42:2	[M+H]+	2b	m/z, RT	1350.83	1382.7	1752.29	1386.37	1544.2	2117.22	1899.44	2010.03	2110.76	1919.6	0.73743	0.0079365	0.014086	1.1626	1.161	1.1606	1.1604	1.1604
790.54	5.101	PE 40:7	[M+H]+	2a	m/z, MS/MS	7761.83	7447.2	7982.25	8393.98	7791.78	10264.9	10585.5	11117.6	10869.2	10515	0.73806	0.0079365	0.014086	1.2562	1.2545	1.2538	1.2537	1.2536
744.552	5.844	PE 36:2	[M+H]+	2a	m/z, MS/MS	15019.4	15109.4	16682.1	15840.9	15967	22065	20160.7	19482.9	22362	21696.9	0.74332	0.0079365	0.014086	1.2192	1.2175	1.217	1.2168	1.2168
909.788_904.8337_925.762	11.3587	TG 54:2	[M+Na]+_[M+NH4]+_[M+K]+	1	m/z, MS/MS, RT	37351.2	37926.8	37717.9	36814.9	39043.4	54740.9	48327.6	45424.8	52369.5	53069	0.74372	0.0079365	0.014086	1.202	1.2004	1.2	1.1999	1.1998
808.585	5.695	PC 38:5	[M+H]+	2a	m/z, MS/MS	10723.8	11220.9	11089	10108.2	10134.9	14473.1	13793.4	14551	14030.9	13877.7	0.75328	0.0079365	0.014086	1.2537	1.2522	1.2515	1.2514	1.2514
862.635	5.89	PC 42:6	[M+H]+	2b	m/z, RT	1896.48	2091.32	2116.16	2131.64	2117.15	2924.78	2707.56	2677.22	2850.7	2556.09	0.75477	0.0079365	0.014086	1.2204	1.2186	1.2179	1.2178	1.2178
960.898	11.953	TG 58:2	[M+NH4]+	1	m/z, MS/MS, RT	2010.62	1994.39	2155.68	1929.84	2291.77	3164.69	2441.15	2262.08	3090.96	2703.25	0.75993	0.015873	0.025423	0.99839	0.998	0.99789	0.99783	0.9978
1003.8103_982.8806	11.49	TG 60:5	[M+K]+_[M+NH4]+	2b	m/z, RT	3579.56	3830.56	3558.79	3974.79	4023.15	5569.01	4070.22	4755.02	5228.26	5321.89	0.76037	0.0079365	0.014086	1.0692	1.071	1.0705	1.0704	1.0703
272.258	0.783	NAE 14:0	[M+H]+	2a	m/z, MS/MS	9618.44	10535.7	10383.3	9875.05	9605.34	12551.2	12205.7	12681.8	14367	13491.4	0.766	0.0079365	0.014086	1.1926	1.191	1.1904	1.1903	1.1903
818.606	5.287	PC p-40:6/PC o-40:7; A	[M+H]+	2b	m/z, RT	10404.1	10102.3	10370.4	10575.9	10176	13992	13178.6	12653.2	13743.5	13610.1	0.76854	0.0079365	0.014086	1.2533	1.2515	1.2508	1.2507	1.2506
756.555	4.905	PC 34:3; C	[M+H]+	2b	m/z, RT	46792.2	41843.2	44610.4	48981.1	47603.3	60038.6	57720.2	60663.1	52205.9	65444.7	0.77626	0.0079365	0.014086	1.1348	1.1336	1.133	1.133	1.133
774.543	5.37	PE P-40:7|PE P-18:1_22:6	[M+H]+	2a	m/z, MS/MS	28873.3	29115.8	29166.9	28269.4	29764.4	37923.8	35800.2	36781	36282.4	38844.4	0.78214	0.0079365	0.014086	1.2575	1.2557	1.2551	1.2549	1.2549
748.53	5.311	PE P-38:6|PE P-16:0_22:6	[M+H]+	2a	m/z, MS/MS	18540.4	19979.5	18752.4	19012.1	18666.3	23558.2	24655.2	23882.1	25865.6	22886.1	0.78571	0.0079365	0.014086	1.2269	1.2256	1.2249	1.2248	1.2248
812.617	5.827	PC 38:3|PC 18:1_20:2	[M+H]+	2a	m/z, MS/MS	22334.9	22597.9	23066.5	22956.3	22817.2	29403.8	28012	29770.3	28894.7	28151.9	0.78881	0.0079365	0.014086	1.2672	1.2654	1.2647	1.2645	1.2645
772.585	5.388	PC 35:2; A	[M+H]+	2b	m/z, RT	15326.7	14224.8	14813.1	15586.6	14629.4	18374.6	19295.3	19767.8	17720.4	19339.4	0.78923	0.0079365	0.014086	1.2257	1.2241	1.2235	1.2233	1.2233
300.289	1.223	NAE 16:0	[M+H]+	2a	m/z, MS/MS	2183.38	2274.05	2368.85	2332.71	2145.68	2583.93	3254.2	2724.87	3194.14	2522.98	0.79164	0.0079365	0.014086	1.0235	1.0258	1.0254	1.0253	1.0253
724.528	5.492	PE p-36:4/PE o-36:5	[M+H]+	2b	m/z, RT	11261.6	12171.3	12175.1	12126.2	12917.4	15575.7	15076.1	15245.7	15034.7	15531.5	0.79321	0.0079365	0.014086	1.2455	1.2437	1.2431	1.2429	1.2429
984.896	11.802	TG 60:4	[M+NH4]+	2b	m/z, RT	3506.85	3459.54	3195.84	3128.25	3599.72	4229.2	3898.53	4050.77	4710.88	4388.3	0.7938	0.0079365	0.014086	1.1307	1.1295	1.1288	1.1288	1.1287
840.65	6.623	PC 40:3	[M+H]+	2a	m/z, MS/MS	14665.3	14564.6	13828.1	14725.5	14652.2	18037.7	18223.7	17948.4	17897.2	18645	0.79817	0.0079365	0.014086	1.2681	1.2663	1.2656	1.2654	1.2654
612.556	7.012	DG 34:1	[M+NH4]+	2b	m/z, RT	969.349	705.278	796.663	870.578	1000.94	1141.86	1136.7	859.929	1174.77	1126.74	0.79831	0.055556	0.081675	0.89883	0.89867	0.89823	0.89812	0.89811
906.607	5.41	PI 38:3	[M+NH4]+	2a	m/z, MS/MS	26074.7	26507.5	26518.7	26880.8	26059.7	32824.1	32062.5	34862.1	30980.4	33960.4	0.80176	0.0079365	0.014086	1.2299	1.2282	1.2275	1.2274	1.2273
588.534_548.5408_566.5501	6.40567	Cer d36:1	[M+Na]+_[M+H-H2O]+_[M+H]+	2b	m/z, RT	4935.08	5256.72	4706.47	5197.97	6399.37	6979.62	6496.57	6027.97	6721.41	6791.71	0.80248	0.015873	0.025423	1.0404	1.0406	1.0402	1.0401	1.04
864.837	11.853	TG O-52:1|TG O-18:0_16:0_18:1	[M+NH4]+	2a	m/z, MS/MS	4276.08	4445.59	4544.75	4273.48	4984.14	6322.82	5343.09	5272.89	6173.08	4949.37	0.80267	0.015873	0.025423	1.0217	1.0207	1.0202	1.0204	1.0204
986.91	11.951	TG 60:3	[M+NH4]+	2b	m/z, RT	1311.75	1301.37	1245.99	1166.36	1228.06	1802.59	1543.23	1356.61	1500.53	1542.48	0.80738	0.0079365	0.014086	1.0396	1.0382	1.0384	1.0383	1.0383
786.602	5.676	PC 36:2|PC 18:1_18:1	[M+H]+	2a	m/z, MS/MS	825629	769879	769193	818106	805624	974270	1.01222e+06	1.0005e+06	912493	1.03169e+06	0.80882	0.0079365	0.014086	1.2103	1.2086	1.2079	1.2078	1.2078
878.8174_899.7472	11.356	TG 52:1	[M+NH4]+_[M+K]+	1	m/z, MS/MS, RT	23737.3	24005.1	24438.3	24027.2	25603.2	32466.2	29050	26830.4	30650.2	31236.9	0.81081	0.0079365	0.014086	1.1444	1.1431	1.143	1.1428	1.1428
766.566	5.303	PC p-36:4/PC o-36:5	[M+H]+	2b	m/z, RT	8911.76	8615.98	8423.31	8513.45	8268.85	10246.6	10121.8	10316	10356.3	11080.7	0.81988	0.0079365	0.014086	1.2307	1.2289	1.2282	1.2281	1.2281
400.341	1.59	ACar 16:0	[M]+	2b	m/z, RT	3593.63	4236.13	3117.74	3611.99	3649.94	4115.14	4012.99	4554.87	4781.64	4724.03	0.82066	0.031746	0.048859	0.98204	0.98089	0.98037	0.98027	0.98026
816.648	6.887	PC 38:1	[M+H]+	2b	m/z, RT	5558.9	5487.35	5423.19	5446.4	5453.22	6506.35	6526.17	6488.65	6943.98	6701.57	0.8252	0.0079365	0.014086	1.2558	1.254	1.2533	1.2531	1.2531
818.605	5.756	PC p-40:6/PC o-40:7; B	[M+H]+	2b	m/z, RT	5369.73	5320.23	5311.09	5743.63	5216.97	6375.26	5856.19	6987.45	6438.4	6994.98	0.82572	0.0079365	0.014086	1.1134	1.1125	1.1125	1.1124	1.1123
770.571	6.32	PE 38:3	[M+H]+	2a	m/z, MS/MS	18815.5	19360.1	19461.7	18827.1	20161.4	22919.7	22639.3	22756.3	23953.9	23496	0.83467	0.0079365	0.014086	1.2443	1.2425	1.242	1.2418	1.2418
718.537	4.765	PC 31:1	[M+H]+	2b	m/z, RT	2579.72	2727.52	2628.9	2480.6	2764.27	3438.68	2710.52	3298.86	3424.09	2881.69	0.83669	0.031746	0.048859	0.97109	0.97104	0.97075	0.97124	0.97123
959.8041_975.7773	11.153	TG 58:5	[M+Na]+_[M+K]+	2b	m/z, RT	5454.15	6489	5974.51	5015.11	6286.38	7172.33	6269.62	6651.74	7051.59	7770.36	0.83685	0.031746	0.048859	0.94597	0.94468	0.94639	0.9463	0.94627
810.5991_788.6177	6.268	PC 36:1	[M+Na]+_[M+H]+	1	m/z, MS/MS, RT	443655	424635	438443	461657	425571	525461	528548	530268	502829	533371	0.83724	0.0079365	0.014086	1.2349	1.2331	1.2325	1.2324	1.2323
768.59	5.415	PC p-36:3; or PC o-36:4	[M+H]+	1	m/z, MS/MS, RT	7506.2	7043.87	7334.44	7357.3	6752.04	8110.98	8479.88	9173.28	8210.14	8711.3	0.84323	0.0079365	0.014086	1.1529	1.1517	1.1514	1.1513	1.1512
956.865	11.496	TG 58:4|TG 18:0_18:1_22:3	[M+NH4]+	2a	m/z, MS/MS	7609.39	7652.21	7487.9	8047.2	7902.49	10317.3	7781.28	8044.36	9751.94	9881.27	0.8454	0.055556	0.081675	0.88472	0.88878	0.88828	0.88817	0.88815
802.631	6.575	PC 37:1	[M+H]+	2a	m/z, MS/MS	2091.92	2423.35	2339.45	2175.35	2379.65	2600.97	2679.93	2844.54	2681.19	2657.26	0.84743	0.0079365	0.014086	1.1413	1.1404	1.14	1.1399	1.1399
852.801	11.356	TG 50:0	[M+NH4]+	2b	m/z, RT	3237.16	3872.9	3307.94	3378.14	3727.55	4861.08	3896.56	3716.12	4407.24	3749.97	0.84939	0.055556	0.081675	0.84047	0.84037	0.84032	0.84062	0.8406
816.591	5.193	PC p-40:7/PC o-40:8	[M+H]+	1	m/z, MS/MS, RT	11103.7	10726.2	10398	11041.4	9778.82	12219.6	12582.7	12480.6	13043.4	12124.6	0.84944	0.0079365	0.014086	1.1772	1.1759	1.1754	1.1752	1.1752
840.575	5.536	PS 40:4	[M+H]+	2a	m/z, MS/MS	4466.04	3879.59	4033.85	4426.47	4566.42	4993.49	5127	5378.79	4280.48	5376.16	0.8496	0.055556	0.081675	0.95302	0.95211	0.95205	0.95209	0.95213
794.606	5.458	PC p-38:4/PC o-38:5; A	[M+H]+	1	m/z, MS/MS, RT	22746.1	22376.1	22107.2	22573.1	21754.7	25969	25490.9	26466.1	25392.5	27749.1	0.85114	0.0079365	0.014086	1.2186	1.2168	1.2161	1.2161	1.216
774.638	6.664	PC O-36:1	[M+H]+	2a	m/z, MS/MS	5785.61	5498.5	5676.8	5649.65	5398.44	6616.48	6134.44	6726.93	6918.93	6463.34	0.85237	0.0079365	0.014086	1.1792	1.1776	1.1773	1.1772	1.1772
704.522	4.488	PC 30:1	[M+H]+	2a	m/z, MS/MS	10318.1	9922.92	9413.85	10004	10278.7	12261.5	11317.7	11592.1	11942.3	11214	0.85616	0.0079365	0.014086	1.1817	1.1808	1.1804	1.1805	1.1805
902.576	4.498	PI 38:5	[M+NH4]+	2a	m/z, MS/MS	11185.8	11555.2	11247	11249	11511.3	12771.5	13362.2	14353	13041.9	12606.6	0.85807	0.0079365	0.014086	1.1589	1.1577	1.1573	1.1571	1.1571
728.56	6.177	PE P-36:2|PE P-18:1_18:1	[M+H]+	2a	m/z, MS/MS	11174.9	12646	11092.6	11299.3	11736.2	13497.8	12680.3	14058.6	13133.3	14135.3	0.85844	0.0079365	0.014086	1.1079	1.1063	1.1057	1.1056	1.1056
754.575	6.46	PE P-38:3|PE P-16:0_22:3	[M+H]+	2a	m/z, MS/MS	16999.6	17812.5	16744.6	17248.4	18087.6	20663.5	19467	20317.4	20799.5	19799.3	0.85992	0.0079365	0.014086	1.211	1.2096	1.2089	1.2088	1.2088
702.543	6.11	PE p-34:1/PE o-34:2	[M+H]+	1	m/z, MS/MS, RT	20189.8	19767.8	18387.6	19362.5	20815.4	23069.2	22837.6	22604.9	22860.2	22780.4	0.86309	0.0079365	0.014086	1.2036	1.2021	1.2014	1.2013	1.2013
810.603	5.661	PC 38:4; C	[M+H]+	2b	m/z, RT	76224.5	75044.7	76009.2	74222.8	77295.8	87010.5	88698.3	87982.8	84375.8	90653.3	0.86341	0.0079365	0.014086	1.24	1.2383	1.2378	1.2377	1.2376
774.601	5.95	PC 35:1	[M+H]+	2b	m/z, RT	27760.1	23643	25498.7	28798.3	17625.4	22619.5	31871.1	31147	32867.1	23640.4	0.8676	0.42063	0.50837	0.52918	0.53582	0.53808	0.5381	0.53815
744.552	4.916	PC 33:2	[M+H]+	2b	m/z, RT	5909.12	5890.69	5840.36	6761.37	6660.74	7422.72	6606.09	7532.85	6560.75	7641.59	0.86853	0.095238	0.13498	0.9379	0.94151	0.94203	0.94198	0.94196
760.5872_782.5678	5.6	PC 34:1	[M+H]+_[M+Na]+	1	m/z, MS/MS, RT	2.61492e+06	2.84737e+06	2.75826e+06	2.56656e+06	2.89593e+06	3.25924e+06	3.06989e+06	3.12199e+06	3.23124e+06	3.05592e+06	0.86941	0.0079365	0.014086	1.1382	1.1365	1.1364	1.1363	1.1363
834.601	5.505	PC 40:6; B	[M+H]+	2b	m/z, RT	18771	17174	17743.4	19043.4	17219.1	20211.3	20517.9	21692	20080.2	20437.7	0.87383	0.0079365	0.014086	1.1372	1.1355	1.1362	1.136	1.136
768.554	5.842	PE 38:4	[M+H]+	2b	m/z, RT	21430.4	21319.9	20928.2	21604.2	22119.9	24790.5	24534.8	24718.7	25220	23570.5	0.87437	0.0079365	0.014086	1.2287	1.227	1.2263	1.2263	1.2262
798.6	6.8	PE 40:3	[M+H]+	2a	m/z, MS/MS	8645.97	9122.93	9450.61	8910.5	9418.16	10904.7	9989.56	10385.9	10188.2	10363.2	0.87877	0.0079365	0.014086	1.1564	1.1548	1.1545	1.1543	1.1543
369.351	4.921	Cholesterol	[M+H-H2O]+	2b	m/z, RT	39887.2	48499.3	46135.7	38532.7	52958.3	56835.9	46367	50255	56913.8	46787.7	0.87888	0.15079	0.20072	0.67723	0.67719	0.67786	0.67842	0.6784
907.7738_902.8174_923.7493	11.0013	TG 54:3	[M+Na]+_[M+NH4]+_[M+K]+	1	m/z, MS/MS, RT	75452.1	75701	75778.5	75933.4	73237.3	90464.9	79835.6	75164.3	87801.4	93899.2	0.88046	0.095238	0.13498	0.92352	0.92313	0.92351	0.92352	0.9235
730.574	6.779	PE p-36:1/PE o-36:2	[M+H]+	1	m/z, MS/MS, RT	9618.44	9661.09	8560.22	9044.54	10496.7	10789.3	10900.3	10741.7	10965	10216.1	0.88377	0.015873	0.025423	1.0047	1.0036	1.0031	1.0033	1.0033
798.638	6.367	PC p-38:2; or PC o-38:3	[M+H]+	1	m/z, MS/MS, RT	7577.34	7487.31	7401.52	7792.95	7650.26	8314.18	8804.51	9183.87	8106.96	8469.4	0.8841	0.0079365	0.014086	1.1151	1.1137	1.1135	1.1133	1.1133
648.6285_630.6188_670.6097	7.74	Cer d42:2; A	[M+H]+_[M+H-H2O]+_[M+Na]+	2b	m/z, RT	15230.5	16156.8	15046.5	16203	17689.3	19478.4	15626.7	17334.1	19406.6	18943.9	0.88475	0.095238	0.13498	0.82853	0.83628	0.83587	0.83585	0.83584
782.606	7.119	PE P-40:3|PE P-18:0_22:3	[M+H]+	2a	m/z, MS/MS	16960.5	16239.2	16100.5	16618.2	17854.8	18516.2	18898.7	19219.2	19303.4	18488.6	0.88718	0.0079365	0.014086	1.1618	1.1603	1.1599	1.1598	1.1598
716.557	5.336	PC O-32:2	[M+H]+	2a	m/z, MS/MS	4659.13	5014.94	4673.39	4592.57	4696.53	5557.21	4856.64	5317.37	5683.72	5165.52	0.88925	0.015873	0.025423	1.0103	1.0093	1.0088	1.009	1.009
806.57	4.905	PC 38:6; B	[M+H]+	2b	m/z, RT	56463.8	52377.8	54473.5	60372.2	57499.6	63474.6	63337.6	63383.7	55793.6	69775	0.8905	0.055556	0.081675	0.88104	0.88088	0.8805	0.88104	0.88102
780.59	6.513	PE P-40:4|PE P-18:1_22:3	[M+H]+	2a	m/z, MS/MS	17750	18895.4	18637.5	18116	18769	19959.5	20825.7	21055.5	21013.3	20610.6	0.89082	0.0079365	0.014086	1.2062	1.2052	1.2048	1.2046	1.2046
748.62	6.613	PC o-34:0	[M+H]+	2b	m/z, RT	11839.3	12905.6	11666.9	11344.5	12136.8	13720.6	13692.7	12965.6	13882.1	12936.8	0.89129	0.0079365	0.014086	1.0803	1.0795	1.0798	1.0798	1.0798
716.562	4.928	PC p-32:1/PC o-32:2_	[M+H]+	2b	m/z, RT	2518.74	2570.42	2709.76	2800.42	2755.14	2793.68	3172.31	2902.79	2818.28	3216.5	0.89606	0.015873	0.025423	0.93011	0.92943	0.92967	0.93062	0.93072
792.591	5.364	PC p-38:5/PC o-38:6; B	[M+H]+	1	m/z, MS/MS, RT	24654.3	25107	24183.8	25154.2	25184.3	27030.9	26249.7	28150	26903.3	29404.7	0.90232	0.0079365	0.014086	1.0931	1.0923	1.0917	1.0917	1.0917
718.576	5.427	PC O-32:1	[M+H]+	2a	m/z, MS/MS	8469.3	8140.22	8381.96	8614.72	8190.1	9289.55	9355.1	9511.11	9320.06	8721.42	0.90474	0.0079365	0.014086	1.1416	1.1401	1.1402	1.1401	1.1401
692.558	5.284	PC O-30:0	[M+H]+	2a	m/z, MS/MS	3943.06	3828.33	4364.65	3900.48	3827.98	4267.21	4422.48	4619.47	4458.83	4144.56	0.90654	0.031746	0.048859	0.95848	0.96073	0.96018	0.96007	0.96004
757.62	5.6	SM d38:2	[M+H]+	2b	m/z, RT	1806.59	2256.22	2058.28	1906.53	2024.7	2366.3	2400.69	2148.76	2098.97	2006.06	0.91212	0.15079	0.20072	0.68808	0.69274	0.69678	0.69671	0.69672
794.606	5.826	PC O-38:5	[M+H]+	2a	m/z, MS/MS	15562	15250.9	15038.3	15455.5	14699	16612.6	16695.3	16589.6	16026.7	17197.3	0.91439	0.0079365	0.014086	1.1588	1.1572	1.1565	1.1565	1.1565
862.786	10.781	TG 51:2	[M+NH4]+	2b	m/z, RT	2655.55	2962.61	2932.12	2627.76	3045.04	3384.93	2828.93	2611.56	3659.93	3038.98	0.91618	0.54762	0.62359	0.52266	0.52336	0.52619	0.52645	0.5265
780.59	6.613	PE p-40:4/PE o-40:5; A	[M+H]+	2b	m/z, RT	14538.7	14852.1	14208.5	14866.9	15744.5	16526.1	16108.2	16006.1	15742.3	16219.5	0.9207	0.015873	0.025423	1.0859	1.0857	1.0851	1.0849	1.0849
746.57	5.306	PC 33:1	[M+H]+	2b	m/z, RT	25167.9	24739.3	24914.3	25927.2	24719.8	27145	26524	26825.1	28098.7	27238.6	0.92371	0.0079365	0.014086	1.1621	1.1608	1.1604	1.1603	1.1603
824.653	6.413	PC O-40:4	[M+H]+	2a	m/z, MS/MS	10150.8	10275	9553.52	9992.34	10683.9	10975.5	10582.6	10952.4	11196.5	11033.8	0.92537	0.015873	0.025423	1.0395	1.0405	1.0401	1.0401	1.0401
784.5841_762.6021	6.2015	PC 34:0	[M+Na]+_[M+H]+	2b	m/z, RT	70584.3	64676.1	69520.1	69121.7	68236	72911	74438.2	72873.6	70844.6	78535.1	0.92569	0.0079365	0.014086	0.98293	0.98151	0.98098	0.98138	0.98137
782.571	5.045	PC 36:4; C	[M+H]+	2b	m/z, RT	42945.3	39927.9	41876.7	44053.4	41758.6	43314.5	45050.7	46780.3	44292	47354.3	0.92844	0.015873	0.025423	0.96059	0.95936	0.96006	0.96021	0.96018
776.561	5.962	PE P-40:6|PE P-18:0_22:6	[M+H]+	2a	m/z, MS/MS	68101.5	57503	63397.6	69775.9	28157.5	36586.6	79393.5	77360.7	78631.7	36687.5	0.92962	0.42063	0.50837	0.15356	0.19126	0.197	0.19746	0.1976
638.571	7.082	DG 36:2	[M+NH4]+	2b	m/z, RT	776.261	728.676	770.934	867.664	882.239	1022.56	673.93	755.085	953.674	918.867	0.931	0.54762	0.62359	0.36437	0.39904	0.39973	0.39984	0.39984
772.622	6.068	PC O-36:2	[M+H]+	2a	m/z, MS/MS	23315.2	23494.8	22154	23697.2	21000.3	22997.1	25159.4	25166.7	23990.7	23641.3	0.9397	0.095238	0.13498	0.78779	0.79111	0.79157	0.79147	0.79146
689.559	4.532	SM d33:1	[M+H]+	2b	m/z, RT	2335.82	2249.54	2257.67	2531.6	2625.03	2527.55	2533.9	2533.19	2585.38	2538.61	0.94347	0.22222	0.28427	0.71115	0.71849	0.72008	0.72	0.72001
690.543	5.194	PC O-30:1	[M+H]+	2a	m/z, MS/MS	2379.6	2143.69	2321.07	2235.82	2476.66	2759.6	2577.31	2115.93	2386.4	2407.08	0.9437	0.30952	0.38838	0.47857	0.4789	0.48127	0.48121	0.48135
520.5086_560.4993_538.5195	5.717	Cer d34:1	[M+H-H2O]+ _[M+Na]+_[M+H]+	1	m/z, MS/MS, RT	16328.1	15056	14101	16117	19628.4	18526.7	16498	15452.2	16622.2	18909.9	0.94444	0.30952	0.38838	0.36495	0.38921	0.38899	0.38897	0.38906
622.614	7.769	Cer d40:1	[M+H]+	2b	m/z, RT	1687.76	1876.29	1687.97	1800.17	1925.4	1983.5	1755.38	1787.63	2104.86	1863.49	0.94552	0.42063	0.50837	0.5304	0.53846	0.53816	0.53876	0.53889
752.56	5.983	PE P-38:4|PE P-16:0_22:4	[M+H]+	2a	m/z, MS/MS	36581.2	33092.4	35032.9	38667.5	35942.4	41412.3	38829.4	37222.6	39461.8	32456.5	0.94685	0.22222	0.28427	0.48019	0.48171	0.48596	0.48723	0.48722
678.508	4.345	PC 28:0	[M+H]+	2b	m/z, RT	5062.5	5043.91	5499.45	4880.34	4131.57	4111.21	5827.57	5832.05	6028.63	4134.44	0.94925	0.54762	0.62359	0.24003	0.27666	0.27685	0.27729	0.2774
949.7615_933.7873	11.091	TG 56:4	[M+K]+_[M+Na]+	1	m/z, MS/MS, RT	7985.4	9421.54	8845.07	7265.5	9146.53	9891.28	8178.93	8458.44	9805.01	8604.61	0.94939	0.54762	0.62359	0.36971	0.36945	0.37597	0.37699	0.37699
785.653	6.161	SM d40:2; A	[M+H]+	2b	m/z, RT	2542.98	2397.72	2855.86	2930.1	2664.98	2750.42	2749.99	2614.73	3279.64	2676.58	0.95169	0.54762	0.62359	0.38247	0.38266	0.3829	0.38288	0.38361
804.555	4.446	PC 38:7	[M+H]+	2b	m/z, RT	2896.32	3334.75	2683.11	3016.79	3433.09	3276.12	3195.99	2990.69	3521.37	3148.43	0.95236	0.54762	0.62359	0.40478	0.40922	0.40953	0.41014	0.41023
820.621	5.835	PC p-40:5/PC o-40:6	[M+H]+	1	m/z, MS/MS, RT	7880.65	7719.06	7321.58	7969.98	7372.92	8128.03	7582.95	8433.02	8272.05	7595.6	0.95633	0.22222	0.28427	0.6314	0.63394	0.6438	0.64517	0.64518
754.5356_732.5549	5.0555	PC 32:1	[M+Na]+_[M+H]+	1	m/z, MS/MS, RT	253275	237663	243255	254933	245211	255750	257909	261066	250888	264916	0.95646	0.031746	0.048859	0.90631	0.90594	0.90729	0.90739	0.90739
744.59	5.517	PC p-34:1/PC o-34:2	[M+H]+	1	m/z, MS/MS, RT	13395	11585.3	12749.4	13312.9	12268	13583	13071.1	13500.5	12391.9	13622	0.95681	0.15079	0.20072	0.56827	0.56984	0.57365	0.57379	0.57398
830.5662_808.5851	5.109	PC 38:5; A	[M+Na]+_[M+H]+	2b	m/z, RT	54026.4	53789.4	51773.9	56272.9	55089.2	54241.5	55857.3	56072.2	55481.1	59623.4	0.9633	0.15079	0.20072	0.68059	0.6827	0.68289	0.68352	0.68358
794.605	5.952	PC p-38:4/PC o-38:5; B	[M+H]+	1	m/z, MS/MS, RT	45457	38602	40867.8	47660.3	28674.5	32623.5	48075	46331.3	46715.3	34500.3	0.96646	0.69048	0.74738	0.13451	0.16332	0.17475	0.17489	0.17507
750.544	5.547	PE p-38:5/PE o-38:6	[M+H]+	1	m/z, MS/MS, RT	48720.7	46225.2	47704.2	46416.8	44801.3	46734.8	48929.5	49498.8	45654	51039.9	0.96697	0.22222	0.28427	0.55592	0.55931	0.55903	0.56014	0.56026
835.6661_813.6854	6.8165	SM d42:2	[M+Na]+_[M+H]+	1	m/z, MS/MS, RT	30600.9	30526.4	29565.7	29554.5	30085.2	31530.2	31502	30537	30934.7	30788	0.96806	0.015873	0.025423	0.97791	0.97697	0.97704	0.97703	0.97713
675.544	4.243	SM d32:1	[M+H]+	1	m/z, MS/MS, RT	6038.11	6159.21	5767.77	5689.72	5982.79	6098.64	6406.78	6191.06	6115.6	5793.74	0.96836	0.15079	0.20072	0.59402	0.60028	0.60032	0.60105	0.60121
881.7582_876.8036_897.7306	10.9777	TG 52:2	[M+Na]+_[M+NH4]+_[M+K]+	1	m/z, MS/MS, RT	116510	116253	117974	117757	115037	128467	114308	103648	124442	131496	0.96874	0.69048	0.74738	0.32246	0.32811	0.3334	0.33396	0.33403
730.538	4.606	PC 32:2	[M+H]+	2b	m/z, RT	18250.3	18243.6	19707.1	19321	18806.6	19634.4	19337.7	19764.6	19439	18893.3	0.97177	0.15079	0.20072	0.65592	0.6551	0.655	0.65492	0.65507
768.5521_746.5709	6.4525	PE 36:1	[M+Na]+_[M+H]+	2b	m/z, RT	42068.2	44881.5	43108	43472.8	45805.7	46019.1	44576.1	46447.8	45253.1	43112.3	0.97306	0.22222	0.28427	0.5611	0.56165	0.56155	0.56244	0.56244
820.738	10.161	TG 48:2	[M+NH4]+	2b	m/z, RT	4626.3	5311.31	4972.94	4771.79	4990.99	6115.68	4310.98	4297.52	5381.55	5183	0.97567	0.84127	0.87226	0.15277	0.17551	0.18127	0.18175	0.18177
888.8	10.81	TG 53:3	[M+NH4]+	2b	m/z, RT	2655.55	3154.25	2854.94	2616.83	3104.39	3315.45	2645.4	2395.52	3410.82	2975.51	0.9758	0.84127	0.87226	0.14463	0.15436	0.16967	0.17051	0.17066
811.669	6.252	SM d42:3	[M+H]+	2b	m/z, RT	6790.13	6364.22	6558	6927.47	6486.11	6617.79	7183.32	6818	6308.69	6773.31	0.98293	0.69048	0.74738	0.29038	0.29418	0.29578	0.29728	0.29728
726.543	5.97	PE P-36:3|PE P-16:0_20:3	[M+H]+	2a	m/z, MS/MS	9996.8	8610.41	8698.05	10146.1	4637.18	5042	11631.5	10624.1	10547.9	4965.93	0.98311	0.42063	0.50837	0.037059	0.12262	0.1313	0.13201	0.13218
729.59	4.93	SM d36:2	[M+H]+	1	m/z, MS/MS, RT	24724.7	20657	23442.3	23215.7	21228.5	21654.6	24164.8	21959.9	20854.1	26183.6	0.98651	0.84127	0.87226	0.11407	0.11966	0.12069	0.13034	0.13055
356.351	1.689	NAE 20:0	[M+H]+	2a	m/z, MS/MS	22796.9	23869.2	23812.6	21705.4	24289.5	24777.4	24008.9	22144.2	24186.8	22695.7	0.98863	0.69048	0.74738	0.17788	0.18094	0.20874	0.20958	0.20962
822.757	10.561	TG 48:1	[M+NH4]+	2b	m/z, RT	8265.26	9326.83	8766.97	8597.23	8779.02	9859.82	7842.45	8114.25	9519.05	8885.14	0.98902	0.84127	0.87226	0.10341	0.13354	0.13815	0.13953	0.13976
815.7	7.507	SM d42:1	[M+H]+	2b	m/z, RT	2381.94	2284.08	2130.87	2213.96	2536.01	2514.44	2279.32	2200.65	2420.3	2209.33	0.99336	1	1	0.075054	0.13471	0.13529	0.142	0.14327
718.572	5.843	PC p-32:0; or PC o-32:1	[M+H]+	1	m/z, MS/MS, RT	12732.1	12730.7	13171.1	13449.2	13200.5	13036.3	12918.1	13125.6	12903.3	13657	0.99456	1	1	0.16268	0.18241	0.18271	0.18926	0.19035
759.636	6.159	SM d38:1	[M+H]+	2b	m/z, RT	3187.13	3479.6	3560.63	3554.44	3891.9	3249.9	3566.99	3737.3	3514	3662.59	0.99678	0.69048	0.74738	0.037052	0.038088	0.039715	0.04672	0.050956
772.621	6.578	PC p-36:1/PC o-36:2; B	[M+H]+	1	m/z, MS/MS, RT	10622.2	12126.8	10896.9	11042.9	11375.5	11611.3	10955.6	11011.7	11539.9	11024.6	0.9986	0.84127	0.87226	0.024238	0.034834	0.059131	0.063327	0.065001
748.582	5.738	PC 33:0	[M+H]+	2b	m/z, RT	4759.97	4507.99	4383.02	4569.99	4870.01	5024.96	4674.09	4604.64	3631.92	5100.22	1.0024	0.54762	0.62359	0.018143	0.058877	0.059625	0.065246	0.068057
731.608	5.486	SM d36:1	[M+H]+	1	m/z, MS/MS, RT	24840.4	25527.1	25754.2	26180	25978.7	25709.5	25057.8	24395.7	26418.4	25628.9	1.0084	0.69048	0.74738	0.23292	0.2449	0.24673	0.24678	0.2486
744.59	5.923	PC O-34:2	[M+H]+	2a	m/z, MS/MS	36532	32856.2	34997.1	38283.6	31190	33592.3	34267.8	36801.1	35347.8	32175.1	1.0097	1	1	0.102	0.10191	0.15435	0.15514	0.15516
787.669	6.843	SM d40:1	[M+H]+	2b	m/z, RT	4612.23	4601.58	4580.58	4044.73	4823.21	4360.29	4824.08	4357.89	4454.41	4325.76	1.0152	0.54762	0.62359	0.19192	0.2173	0.235	0.23509	0.23566
927.7418_922.7865	10.313	TG 56:7; B	[M+Na]+_[M+NH4]+	1	m/z, MS/MS, RT	18802.2	18603.5	19079.5	18655.9	20171.7	19178.2	17903.1	16367.2	19542.2	20381.6	1.0208	1	1	0.22876	0.24292	0.25146	0.25214	0.2522
790.559	5.638	PS 36:1|PS 18:0_18:1	[M+H]+	2a	m/z, MS/MS	46806.3	41391.9	45920.7	43705.2	48194.5	43755	45227.3	44610.4	38524.3	48702.7	1.0235	0.84127	0.87226	0.22867	0.22952	0.22999	0.233	0.23373
1001.7909_985.8204_980.8654	11.2067	TG 60:6	[M+K]+_[M+Na]+_[M+NH4]+	1	m/z, MS/MS, RT	6740.1	6958.08	6668.26	7046.22	7093.29	7408.3	5992.35	6231.3	7072.22	6948.07	1.0254	0.84127	0.87226	0.27166	0.31271	0.31264	0.31296	0.31298
706.539	4.92	PC 30:0	[M+H]+	2b	m/z, RT	352787	321642	332895	361462	348288	337363	334622	320817	299465	373411	1.0309	0.54762	0.62359	0.32185	0.33038	0.33039	0.3332	0.33322
720.554	5.226	PC 31:0	[M+H]+	2b	m/z, RT	7972.9	8232.7	7973.06	7802.42	8254.02	7770.13	7581.96	7743.59	8239.62	7595.6	1.0335	0.095238	0.13498	0.6822	0.68203	0.68168	0.68269	0.68267
850.7866_871.7138	10.9695	TG 50:1	[M+NH4]+_[M+K]+	2b	m/z, RT	34393.1	33003.2	34238.1	34882.1	33851.5	35081.6	32126.6	29887.8	32743.3	34629.1	1.0359	0.54762	0.62359	0.50111	0.50791	0.50838	0.50867	0.50866
836.619	5.943	PC 40:5; B	[M+H]+	2b	m/z, RT	2748.57	2994.93	2775	2969.44	2201.6	2244.38	2926.61	2964.21	2905.24	2160.58	1.037	0.69048	0.74738	0.19138	0.22213	0.22525	0.22579	0.22618
862.628	4.897	Gal-Gal-Cer d18:1/16:0; or Lactosylceramide d18:1/16:0	[M+H]+	2b	m/z, RT	1507.18	1704.7	1496.84	1794.34	1886.6	1632.16	1484.03	1656.32	1664.14	1622.5	1.041	0.42063	0.50837	0.34431	0.37454	0.3782	0.37834	0.37866
746.608	5.982	PC O-34:1	[M+H]+	2a	m/z, MS/MS	228222	198414	212146	241113	127225	143140	235329	222970	224831	137491	1.045	1	1	0.13369	0.16905	0.17743	0.17778	0.17796
928.833	11.118	TG 56:4|TG 18:1_18:1_20:2	[M+NH4]+	2a	m/z, MS/MS	20793.3	21820.2	21068.8	23021.9	20169.4	22303.6	18279	16801.4	22214.6	22480.5	1.047	1	1	0.32579	0.33704	0.33749	0.3376	0.33798
496.341	1.464	LPC 16:0	[M+H]+	2b	m/z, RT	1853.49	2179.34	2017.84	1555.38	1770.19	1911.4	1958.64	1573.71	1973.68	1536.04	1.0472	0.69048	0.74738	0.26126	0.28542	0.30166	0.30245	0.30244
650.649	8.402	Cer d42:1	[M+H]+	2b	m/z, RT	1473.57	1411.67	1290.1	1276.36	1564.75	1392.25	1363.65	1159.63	1389.98	1367.72	1.0514	0.42063	0.50837	0.41928	0.42224	0.4248	0.42495	0.42521
812.619	5.96	PC 38:3	[M+H]+	2b	m/z, RT	70452.1	61252.2	66567.7	74549.2	37969.4	40224.6	71083.3	68574	71861.6	41682.9	1.0592	1	1	0.16139	0.19103	0.19793	0.19821	0.19844
770.606	5.969	PC O-36:3	[M+H]+	2a	m/z, MS/MS	62356.5	52996.1	56365.5	61892.7	30336.2	35181.2	61250.7	58368.2	58106.3	36050.1	1.0602	0.84127	0.87226	0.16343	0.19726	0.20313	0.20336	0.20343
853.725_848.7695_869.7	10.5867	TG 50:2	[M+Na]+_[M+NH4]+_[M+K]+	1	m/z, MS/MS, RT	36224	39660.5	38976.8	35350.6	39188.3	38288.2	34132.6	29589.2	38481.5	36564.3	1.0697	0.22222	0.28427	0.54417	0.54388	0.55115	0.55109	0.55112
705.59	5.064	SM d34:0	[M+H]+	2b	m/z, RT	1989.51	2807.74	2186.92	2299.93	1981.33	2121.15	1883.65	2064.04	2327.44	2071.36	1.0762	0.69048	0.74738	0.41117	0.41083	0.4113	0.4114	0.41194
742.573	5.408	PC p-34:2/PC o-34:3	[M+H]+	1	m/z, MS/MS, RT	5028.11	4885.69	4270.92	4826.43	4113.31	3946.03	4381.04	4483.91	4099.18	4133.52	1.0989	0.15079	0.20072	0.74666	0.74644	0.74832	0.74827	0.74828
524.372	2.242	LPC 18:0	[M+H]+	2b	m/z, RT	2611.77	2861.22	2904.56	2408.48	2749.44	2427.92	2538.83	2518.36	2628.13	2070.44	1.111	0.15079	0.20072	0.75231	0.75576	0.75636	0.75681	0.75679
720.59	5.951	PC o-32:0	[M+H]+	2b	m/z, RT	31066.9	26626.8	28411.5	33004.8	20114.6	19504.6	27570.9	26639.8	29643.5	19061.7	1.1373	0.30952	0.38838	0.45866	0.46267	0.46683	0.46698	0.46705
725.5557_703.5757	4.837	SM d34:1	[M+Na]+_[M+H]+	1	m/z, MS/MS, RT	79331.1	83392.2	81321.2	82982.5	83891.5	69733.2	71650.7	71603.9	72379	74179	1.1429	0.0079365	0.014086	1.2304	1.2287	1.2281	1.2279	1.2279
904.593	4.955	PI 38:4	[M+NH4]+	2a	m/z, MS/MS	92529.1	79717.6	85688.6	98674.8	89260.2	74665.1	78430.5	78306.4	72691.5	85047.2	1.1458	0.015873	0.025423	0.93062	0.93159	0.93281	0.93296	0.93294
728.52	4.92	PC 32:3	[M+H]+	2b	m/z, RT	3711.67	3794.91	3956.67	3601.79	3556.35	3358.71	3174.28	2863.6	3102.76	3327.79	1.1765	0.0079365	0.014086	1.1127	1.1113	1.1119	1.1119	1.1118
756.5512_734.5713	5.548	PC 32:0	[M+Na]+_[M+H]+	1	m/z, MS/MS, RT	423873	385238	412500	419756	397388	333194	342945	342759	320103	374474	1.1898	0.0079365	0.014086	1.1495	1.148	1.1474	1.1475	1.1474
794.573	4.924	PC 37:5	[M+H]+	2b	m/z, RT	1992.64	1810.55	2077.57	1844.61	1898.01	1338.5	1689.27	1643.61	1491.68	1689.65	1.2255	0.0079365	0.014086	1.0666	1.0664	1.0659	1.066	1.066
701.56	4.342	SM d34:2	[M+H]+	1	m/z, MS/MS, RT	7671.93	7808.2	8459.14	7581.68	4653.16	4117.76	7298.77	6554.31	6862.91	4429.69	1.2362	0.055556	0.081675	0.59596	0.60975	0.60941	0.60934	0.60939
948.801	10.332	TG 58:8	[M+NH4]+	1	m/z, MS/MS, RT	16005.2	16897.7	16168.5	16061.6	15790.1	13465	11878.1	11476.7	13305.7	14459.1	1.253	0.0079365	0.014086	1.1494	1.1483	1.1479	1.1478	1.1478
780.5502_758.5704	5.133	PC 34:2	[M+Na]+_[M+H]+	1	m/z, MS/MS, RT	304412	284786	295679	307087	284067	220529	229313	230319	216736	231338	1.3083	0.0079365	0.014086	1.2531	1.2514	1.2509	1.2507	1.2507
834.602	5.136	PC 40:6	[M+H]+	2a	m/z, MS/MS	14200.2	13622	13980.7	14324.1	14748.1	10525.8	10248.1	10341.4	10777.8	10838.8	1.3441	0.0079365	0.014086	1.267	1.2658	1.2652	1.265	1.265
776.558	5.581	PE P-40:6|PE P-18:1_22:5	[M+H]+	2a	m/z, MS/MS	14251	14561.3	14551.3	14310.3	15022	10676.6	9948.12	10491.8	11460.3	10357.7	1.3733	0.0079365	0.014086	1.2597	1.2583	1.2576	1.2575	1.2574
860.772	10.409	TG 51:3	[M+NH4]+	2b	m/z, RT	1436.04	1786.04	1431.6	1415.51	1729.1	1358.17	1101.18	912.88	1232.26	1059.59	1.3768	0.0079365	0.014086	1.0345	1.0336	1.0336	1.0336	1.0336
822.634	6.08	PC p-40:4/PC o-40:5	[M+H]+	2b	m/z, RT	2285.01	2071.27	2383.56	2507.56	2235.84	1217.89	1222.55	2644.39	1062.75	2069.52	1.3975	0.15079	0.20072	0.75993	0.75951	0.76163	0.76166	0.76165
931.7737_926.819_947.7459	10.81	TG 56:5; B	[M+Na]+_[M+NH4]+_[M+K]+	1	m/z, MS/MS, RT	32644.4	33453.4	33906.4	30612.3	34353.7	25127.4	21191.8	20813	25022.5	25452.3	1.4027	0.0079365	0.014086	1.2072	1.2059	1.2055	1.2053	1.2053
830.567	4.558	PC 40:8	[M+H]+	2b	m/z, RT	1745.61	2217.23	2115.25	2230.72	1923.12	1451.25	1388.32	1462.51	1569.8	1240.79	1.4385	0.0079365	0.014086	1.1552	1.1535	1.1528	1.1527	1.1528
810.602	5.375	PC 38:4; A	[M+H]+	2b	m/z, RT	31983.8	29425.6	31060.7	31887.2	29345.6	20321.4	21225.3	21326.7	20983.8	20453.3	1.4735	0.0079365	0.014086	1.2662	1.2644	1.2639	1.2637	1.2637
778.536	4.346	PC 36:6	[M+H]+	2b	m/z, RT	2244.36	2201.63	2443.28	2194.29	4620.06	1540.39	1902.4	2195.36	2031.16	1564.56	1.4841	0.015873	0.025423	0.69748	0.6988	0.69844	0.69844	0.69843
957.7883_952.8323_973.7604	10.857	TG 58:6	[M+Na]+_[M+NH4]+_[M+K]+	1	m/z, MS/MS, RT	16805.7	19053.7	18752.4	16914	18520.2	12586.6	10723.7	10558.5	12403.7	12515.5	1.5317	0.0079365	0.014086	1.2316	1.2299	1.2295	1.2293	1.2293
879.7427_874.7862_895.7153	10.6217	TG 52:3	[M+Na]+_[M+NH4]+_[M+K]+	1	m/z, MS/MS, RT	57623.1	63486.2	61922.8	58773.9	64143.2	42142.5	34578.6	34030.7	42318.4	39510.4	1.5887	0.0079365	0.014086	1.2394	1.238	1.2374	1.2372	1.2372
941.6986_920.7703_925.7231	9.91233	TG 56:8; B	[M+K]+_[M+NH4]+_[M+Na]+	2b	m/z, RT	12622.6	14357.4	13970.5	12733	14404.6	9062.75	7488.22	7150.54	8829.22	8852.03	1.6453	0.0079365	0.014086	1.2329	1.2314	1.2309	1.2307	1.2307
867.684	10.227	TG 50:3; A	[M+K]+	2b	m/z, RT	2744.67	3235.59	2844.83	2592.79	3532.38	2140.82	1693.21	1700.79	1695.09	1654.7	1.6827	0.0079365	0.014086	1.1702	1.169	1.1685	1.1684	1.1683
903.7411_898.7864	10.4815	TG 54:5; B	[M+Na]+_[M+NH4]+	2b	m/z, RT	18783.5	19253.1	18616.4	17298.6	18435.7	10976.8	8631.83	8391.72	11332.1	10773.5	1.8438	0.0079365	0.014086	1.2513	1.2497	1.249	1.2489	1.2489
851.712_846.7531	10.227	TG 50:3; B	[M+Na]+_[M+NH4]+	1	m/z, MS/MS, RT	12893.9	14247.1	13948.5	12156.8	14312.1	7486.96	5970.65	6016.32	6961.67	7067.64	2.0165	0.0079365	0.014086	1.2565	1.2548	1.2542	1.254	1.254
770.57	4.926	PC 35:3	[M+H]+	2b	m/z, RT	5846.58	6002.11	5660.26	6251.41	6435.9	2368.93	2712.49	2554.37	2404.08	2659.1	2.3779	0.0079365	0.014086	1.2756	1.2739	1.2732	1.2731	1.273
886.786	10.479	TG 53:4	[M+NH4]+	2b	m/z, RT	1940.26	1885.2	1729.32	1685.79	1891.16	1013.38	742.014	687.307	763.529	588.664	2.4063	0.0079365	0.014086	1.2531	1.2515	1.2508	1.2507	1.2507
905.7573_900.8029_921.7308	10.6877	TG 54:4	[M+Na]+_[M+NH4]+_[M+K]+	1	m/z, MS/MS, RT	47161.2	54767.7	51708.7	47181	51999.6	22394	18711.2	17455.9	20899.8	20715.4	2.5237	0.0079365	0.014086	1.2694	1.2676	1.267	1.2668	1.2668
806.5666_784.5868	5.2135	PC 36:3; A	[M+Na]+_[M+H]+	2b	m/z, RT	123483	119676	119390	117343	117551	45865.7	45214.5	46152.3	45447.6	44717.3	2.6273	0.0079365	0.014086	1.2842	1.2824	1.2817	1.2816	1.2815
929.7552_924.8016_945.7305	10.476	TG 56:6	[M+Na]+_[M+NH4]+_[M+H]+	1	m/z, MS/MS, RT	38483.9	42427	39570.3	37379.5	42468.5	15836.5	14038.1	13675.2	15734.9	14731.3	2.7066	0.0079365	0.014086	1.2755	1.2737	1.273	1.2728	1.2728
808.585	5.253	PC 38:5; B	[M+H]+	2b	m/z, RT	23716.2	24175.6	24752.6	23665.2	24655.9	8475.43	8488.76	8651.18	10166.1	8002.15	2.7628	0.0079365	0.014086	1.2814	1.2796	1.2789	1.2787	1.2787
950.818	10.506	TG 58:7|TG 18:0_18:2_22:5	[M+NH4]+	2a	m/z, MS/MS	26020.8	25985	26741	26242.7	26251.5	8994.58	8041.77	7311.51	8849.86	9056.22	3.106	0.0079365	0.014086	1.2833	1.2816	1.2808	1.2807	1.2806
946.785	9.978	TG 58:9	[M+NH4]+	2b	m/z, RT	5356.44	6598.19	5776.95	5276.65	6352.58	1885.18	1787.94	1764.34	1742.26	1910.4	3.23	0.0079365	0.014086	1.2639	1.2622	1.2615	1.2613	1.2613
790.575	4.938	PC O-38:7	[M+H]+	2a	m/z, MS/MS	20433.7	18068.7	19447.9	20187.2	19467.5	5937.39	5619.37	5435.98	5801.64	6903.92	3.2866	0.0079365	0.014086	1.2789	1.2773	1.2766	1.2765	1.2764
780.554	4.656	PC 36:5; D	[M+H]+	2b	m/z, RT	25718.2	26356	27012.1	25350.9	29290.8	3919.81	6452.16	6883.66	6967.57	6467.94	4.3572	0.0079365	0.014086	1.2758	1.274	1.2733	1.2731	1.2731
754.539	4.453	PC 34:4	[M+H]+	2b	m/z, RT	13296.5	14438.7	13231.8	13135.2	13913.8	2911.67	2539.82	2753.47	2675.3	2563.45	5.0593	0.0079365	0.014086	1.2826	1.2808	1.2801	1.2799	1.2799
806.569	4.727	PC 38:6; A	[M+H]+	2b	m/z, RT	26650.8	28654.6	27489.9	27046.2	29050	5407.76	4930.64	5186.05	5635.08	4674.36	5.3763	0.0079365	0.014086	1.283	1.2813	1.2805	1.2804	1.2803
884.771	10.124	TG 53:5	[M+NH4]+	2b	m/z, RT	1213.25	1412.78	1232.21	1333.92	1351.32	297.591	160.835	388.662	141.503	177.519	5.6114	0.0079365	0.014086	1.2695	1.2678	1.2672	1.267	1.267
764.557	4.911	PC p-36:5/PC o-36:6	[M+H]+	2b	m/z, RT	9847.49	8764.17	9697.78	10852	9689.79	1406.67	1984.29	1986.73	1052.43	2269.11	5.6156	0.0079365	0.014086	1.2729	1.2713	1.2706	1.2705	1.2704
922.787	10.139	TG 56:7; A	[M+NH4]+	2b	m/z, RT	15989.6	16486.6	15631.9	14707.3	16310.6	2531.49	2006	1918.95	2430.62	2348.22	7.0426	0.0079365	0.014086	1.2823	1.2805	1.2798	1.2796	1.2796
804.5503_782.5699	4.904	PC 36:4; B	[M+Na]+_[M+H]+	2b	m/z, RT	106165	94509.5	102374	107688	97946.8	13268.3	13866.4	14883.5	12400.7	15480.9	7.2773	0.0079365	0.014086	1.2812	1.2795	1.2788	1.2786	1.2786
901.7256_896.7701_917.6993	10.15	TG 54:6; C	[M+Na]+_[M+NH4]+_[M+K]+	2b	m/z, RT	29012.5	31459	30151.9	27165.7	32500.2	3881.79	3430.83	3743.65	4292.27	4154.68	7.7059	0.0079365	0.014086	1.2788	1.277	1.2763	1.2761	1.2761
877.7263_872.7701_893.699	10.277	TG 52:4	[M+Na]+_[M+NH4]+_[M+K]+	1	m/z, MS/MS, RT	49687.7	56063.5	52511.7	48914.8	55388.2	6759.37	5303.62	5180.75	6736.15	5756.03	8.8299	0.0079365	0.014086	1.2803	1.2785	1.2777	1.2776	1.2775
889.6679_868.7387	9.7	TG 52:6	[M+K]+_[M+NH4]+	2b	m/z, RT	8149.57	8854.42	8361.74	7641.42	9170.49	801.004	589.072	634.356	782.691	770.782	11.788	0.0079365	0.014086	1.2792	1.2774	1.2767	1.2765	1.2765
898.786	10.365	TG 54:5|TG 18:1_18:1_18:3	[M+NH4]+	2a	m/z, MS/MS	42160.4	45888.8	44009.4	41462.8	42697.9	3644.5	3291.7	3113.53	3923.77	3731.58	12.212	0.0079365	0.014086	1.2834	1.2816	1.2808	1.2807	1.2806
965.7011_944.7697	9.6125	TG 58:10	[M+K]+_[M+NH4]+	2b	m/z, RT	6620.5	7452.77	7074.4	6159.61	7853.41	530.944	500.267	611.058	479.048	538.995	13.217	0.0079365	0.014086	1.2747	1.2729	1.2722	1.272	1.272
778.5333_756.5548	4.7195	PC 34:3; B	[M+Na]+_[M+H]+	2b	m/z, RT	100854	113921	102524	100773	106997	7497.45	7437.9	7081.7	7433.35	6551.64	14.584	0.0079365	0.014086	1.2821	1.2803	1.2796	1.2794	1.2794
901.7239_896.7713_917.6987	9.997	TG 54:6; B	[M+Na]+_[M+NH4]+_[M+K]+	1	m/z, MS/MS, RT	28334.7	30913	30962.3	26652.8	31587.1	1591.52	2769.72	1293.07	1870.5	1398.08	16.637	0.0079365	0.014086	1.2792	1.2773	1.2766	1.2764	1.2764
916.74	9.11	TG 56:10	[M+NH4]+	2b	m/z, RT	1973.88	2089.09	1971.9	1772.48	2022.42	153.384	49.336	98.4894	128.237	102.096	18.493	0.0079365	0.014086	1.2809	1.2791	1.2783	1.2782	1.2782
915.6842_894.7552	9.627	TG 54:7; B	[M+K]+_[M+NH4]+	2b	m/z, RT	11805	13684.4	13102.2	11250.5	13747.2	584.694	503.227	493.506	896.188	685.241	20.105	0.0079365	0.014086	1.2763	1.2745	1.2738	1.2736	1.2736
875.7107_870.756_891.684	9.90367	TG 52:5	[M+Na]+_[M+NH4]+_[M+K]+	1	m/z, MS/MS, RT	21359.3	25839	24345.5	20902.6	24715.3	1116.95	934.424	964.772	1195.41	1101.9	22.05	0.0079365	0.014086	1.2758	1.274	1.2733	1.2731	1.2731
941.7002_920.7708	9.7525	TG 56:8; A	[M+K]_[M+NH4]+	2b	m/z, RT	13032.3	15047	13901.6	12502.8	13888.7	627.956	587.099	551.752	548.326	660.407	22.978	0.0079365	0.014086	1.2798	1.278	1.2773	1.2771	1.2771
782.57	4.792	PC 36:4; A	[M+H]+	1	m/z, MS/MS, RT	63446.2	66586.9	64189.7	61132.8	62498.6	2279.78	2225.05	2118.05	549.8	1974.78	34.748	0.0079365	0.014086	1.2842	1.2824	1.2816	1.2815	1.2814
780.553	4.383	PC 36:5; A	[M+H]+	2b	m/z, RT	11563.4	13550.7	12500.3	11746.6	10710.1	32.7743	136.167	26.4756	36.8498	22.9947	235.33	0.0079365	0.014086	1.2773	1.2755	1.2747	1.2746	1.2745

## Sheet: CSH-QTOF MSMS (-)
Average Mz	Average Rt(min)	Metabolite name	Adduct type	MSI Level	MSI Level	Treated_1	Treated_2	Treated_3	Treated_4	Treated_5	Control_1	Control_2	Control_3	Control_4	Control_5	Fold Change	p-val	FDR	VIP 1	VIP 2	VIP 3	VIP 4	VIP 5
277.217	1.518	FA 18:3; (linolenic acid)	[M-H]-	2b	m/z, RT	1540.41	2071.11	1445.12	1968.74	2593.81	915.036	475.98	472.308	622.36	466.812	3.258	0.0079365	0.016941	1.2271	1.2254	1.2251	1.2251	1.2251
305.249	2.277	FA 20:3; (8,11,14-homo-gamma-linolenic acid)	[M-H]-	2b	m/z, RT	836.436	961.857	916.561	1209.3	1091.77	323.084	336.119	239.978	230.188	439.683	3.1968	0.0079365	0.016941	1.2959	1.2941	1.2939	1.2938	1.2938
303.232	1.77	FA 20:4; (arachidonic acid)	[M-H]-	2b	m/z, RT	1216.21	1339.5	1089.78	1673.67	1698.3	99.5807	87.9774	192.174	196.086	130.969	9.9286	0.0079365	0.016941	1.3082	1.3063	1.3061	1.306	1.306
301.216	1.43	FA 20:5; (eicosapentaenoic acid)	[M-H]-	2b	m/z, RT	1684.91	1557.91	1514.4	1898.6	1799.88	629.571	482.748	341.324	485.952	346.133	3.6994	0.0079365	0.016941	1.33	1.3279	1.3277	1.3276	1.3276
868.685	7.088	HexCer 42:2;2O	[M+CH3COO]-	2a	m/z, MS/MS	1710.85	1625.69	1576.76	1677.7	1489.22	1880.97	1846.4	2073.76	1753.81	2021.61	0.84375	0.0079365	0.016941	1.1308	1.1291	1.1293	1.1292	1.1292
792.576	5.552	PC 32:0	[M+CH3COO]-	2b	m/z, RT	30787.9	32471.8	33090.2	30958.1	34096.2	27887	28114.4	27141.5	29943.9	27503.6	1.148	0.0079365	0.016941	1.1942	1.1924	1.1923	1.1923	1.1923
814.561	4.725	PC 34:3	[M+CH3COO]-	2b	m/z, RT	22777.4	24343.4	22546.8	22755	22613.5	1719.43	1624.2	1441.78	1560.16	1521.12	14.623	0.0079365	0.016941	1.3564	1.3544	1.3541	1.3541	1.354
812.547	4.443	PC 34:4	[M+CH3COO]-	2b	m/z, RT	3954.31	3749.52	3832.53	3958.44	3780.25	951.549	809.843	926.451	785.562	843.817	4.4647	0.0079365	0.016941	1.356	1.3539	1.3536	1.3536	1.3536
826.562	4.794	PC 35:4	[M+CH3COO]-	2b	m/z, RT	2536.17	2597.23	2559.64	2146.91	2071.1	205.8	254.909	180.701	384.865	262.874	9.2395	0.0079365	0.016941	1.3413	1.3396	1.3393	1.3393	1.3393
846.623	6.282	PC 36:1	[M+CH3COO]-	2b	m/z, RT	36802.3	36637.7	37308.8	36384.6	36216.6	41979.9	41789.3	40400.5	40627.6	39134.6	0.89908	0.0079365	0.016941	1.2702	1.2684	1.2681	1.2681	1.2681
842.591	5.26	PC 36:3; A	[M+CH3COO]-	2b	m/z, RT	7741.9	9764.9	9016.15	10482.2	10175	5132.83	5082.39	5300.56	5378.36	4513.76	1.8569	0.0079365	0.016941	1.2882	1.2862	1.286	1.2859	1.2859
840.577	4.795	PC 36:4; A	[M+CH3COO]-	2b	m/z, RT	14328.7	14830.2	14581.8	13850.5	13644.6	835.371	168.059	505.771	619.924	623.975	25.875	0.0079365	0.016941	1.356	1.354	1.3537	1.3537	1.3537
838.561	4.394	PC 36:5; A	[M+CH3COO]-	2b	m/z, RT	1960.95	2058.2	2394.34	2165.45	2980.41	101.794	63.1632	65.9702	187.561	67.3557	23.793	0.0079365	0.016941	1.322	1.3199	1.3196	1.3196	1.3196
838.56	4.672	PC 36:5; B	[M+CH3COO]-	2b	m/z, RT	4834.29	5271.93	4697.62	4996.83	5034.75	1231.48	857.215	1110.98	1126.58	1004.72	4.6587	0.0079365	0.016941	1.353	1.3509	1.3507	1.3506	1.3506
872.641	6.331	PC 38:2	[M+CH3COO]-	2b	m/z, RT	2588.04	3165.31	2773.44	2770.1	2829.52	3549.5	3628.5	3204.81	3322.5	3435.14	0.82416	0.0079365	0.016941	1.1804	1.1785	1.1783	1.1783	1.1783
866.59	5.27	PC 38:5; B	[M+CH3COO]-	2b	m/z, RT	3091.94	3479.47	3338.62	3402.16	3133.28	1149.6	1073.78	1089.94	1357.99	1165.63	2.8175	0.0079365	0.016941	1.3479	1.3459	1.3456	1.3456	1.3456
864.577	4.872	PC 38:6	[M+CH3COO]-	2b	m/z, RT	2304.6	2362.68	2324.07	2308.96	2311.74	3286.16	3542.78	3385.51	3479.61	3339.72	0.68171	0.0079365	0.016941	1.3474	1.3453	1.3451	1.345	1.345
892.606	5.509	PC 40:6; B	[M+CH3COO]-	2b	m/z, RT	2199.93	2139.97	1949.92	2136.43	2326.54	2679.83	2440.81	2744.93	2841.42	2382.71	0.82147	0.0079365	0.016941	1.1385	1.1368	1.1366	1.1366	1.1366
830.628	6.073	PC p-36:1; or PC o-36:2	[M+CH3COO]-	2b	m/z, RT	2359.25	2254.02	2369.6	2381.51	2151.97	2420.92	2483.67	2602.48	2729.37	2418.26	0.91005	0.0079365	0.016941	0.99753	0.99698	0.99683	0.99683	0.99682
826.593	5.423	PC p-36:3; or PC o-36:4	[M+CH3COO]-	2b	m/z, RT	1476.5	1319.06	1454.03	1492.28	1144.04	1702.83	1732.48	1575.64	1557.73	1594.08	0.84358	0.0079365	0.016941	1.0454	1.044	1.0438	1.0438	1.0438
824.582	5.311	PC p-36:4; or PC o-36:5	[M+CH3COO]-	2b	m/z, RT	1472.79	1449.24	1352.08	1317.33	1307.75	1574.48	1812.56	1899.75	1915.8	1783.99	0.76772	0.0079365	0.016941	1.2269	1.2251	1.2249	1.2248	1.2248
852.612	5.462	PC p-38:4; or PC o-38:5; A	[M+CH3COO]-	2b	m/z, RT	3547.67	3662.37	3740.48	3257.05	3634.29	3990.97	3971.39	4252.69	4260.3	4190.08	0.86337	0.0079365	0.016941	1.2019	1.2002	1.2	1.2	1.2
850.597	5.37	PC p-38:5; or PC o-38:6	[M+CH3COO]-	2b	m/z, RT	3875.58	4542.46	4236.37	4098.72	4249.7	5062.02	4771.08	4929.6	4864.4	4954.38	0.85442	0.0079365	0.016941	1.2287	1.2269	1.2267	1.2267	1.2267
716.524	5.764	PE 34:1	[M-H]-	2b	m/z, RT	8284.7	7973.52	7721.49	7992.67	7746.9	8794.08	9204.92	8913.62	8870.15	8416.65	0.89864	0.0079365	0.016941	1.208	1.2062	1.2061	1.2061	1.2061
742.54	5.833	PE 36:2|PE 18:1_18:1	[M-H]-	2a	m/z, MS/MS	11593.4	11853.2	12756.6	10807.9	11033	14915	15001.3	13515.3	14655.3	15079.2	0.79332	0.0079365	0.016941	1.2523	1.2504	1.2502	1.2501	1.2501
740.523	5.348	PE 36:3	[M-H]-	2b	m/z, RT	2683.45	2726.34	2715.04	2606.44	3033.67	1270.21	1297.1	1177.9	1237.41	1142.24	2.2474	0.0079365	0.016941	1.3436	1.3415	1.3412	1.3412	1.3412
766.541	5.818	PE 38:4; B	[M-H]-	1	m/z, MS/MS, RT	13021.7	14300.9	13893.9	13727.2	13329	16114.4	16919.9	15434.2	16048.6	14441.2	0.86467	0.0079365	0.016941	1.1543	1.1533	1.1532	1.1531	1.1532
762.507	5.018	PE 38:6|PE 16:0_22:6	[M-H]-	2a	m/z, MS/MS	1580.24	1753.72	1787.59	1809.11	1653.92	2093.41	2369.75	2344.33	2153.29	2121.7	0.77461	0.0079365	0.016941	1.2558	1.2539	1.2537	1.2537	1.2537
794.57	6.171	PE 40:4|PE 18:1_22:3	[M-H]-	2a	m/z, MS/MS	4290.56	4398.29	4325.46	4085.82	3665.85	5154.96	4927.86	5118.9	5178.62	5226.61	0.81095	0.0079365	0.016941	1.2541	1.2525	1.2524	1.2523	1.2523
722.514	5.454	PE O-36:5|PE O-16:1_20:4	[M-H]-	2a	m/z, MS/MS	11238.6	11686.5	11577.8	11978.5	11212.5	14584.1	14709.1	14003.8	15040.2	14732.2	0.78958	0.0079365	0.016941	1.3302	1.3282	1.3279	1.3279	1.3279
720.498	5.041	PE O-36:6|PE O-16:1_20:5	[M-H]-	2a	m/z, MS/MS	2352.77	2733.87	2722.96	2906.35	2629.31	999.126	795.18	832.754	872.035	831.655	3.0815	0.0079365	0.016941	1.3422	1.3401	1.3399	1.3398	1.3398
746.514	5.279	PE O-38:7|PE O-16:1_22:6	[M-H]-	2a	m/z, MS/MS	13448.7	13343.4	13477.2	14750.2	13421.7	16318	16965	18382.7	19016.7	16649	0.7837	0.0079365	0.016941	1.2429	1.241	1.2408	1.2408	1.2407
778.577	6.485	PE O-40:5|PE O-18:2_22:3	[M-H]-	2a	m/z, MS/MS	15846.9	16588.3	16296.2	16024	16167.4	17790.6	17595.5	18146.6	17580.8	17522.8	0.91298	0.0079365	0.016941	1.2965	1.2946	1.2945	1.2944	1.2944
774.545	5.536	PE O-40:7|PE O-18:2_22:5	[M-H]-	2a	m/z, MS/MS	7319.51	7009.51	7370.1	7504.92	6397.73	5079.72	4794.77	4855.98	4735.3	4707.41	1.4728	0.0079365	0.016941	1.3146	1.3128	1.3126	1.3126	1.3126
772.529	5.34	PE O-40:8|PE O-18:2_22:6	[M-H]-	2a	m/z, MS/MS	23471.2	24892.1	24008.8	23712	23623.4	28986.8	29379.9	31944.9	29931.7	29371.7	0.8001	0.0079365	0.016941	1.3086	1.3067	1.3064	1.3064	1.3064
700.529	6.078	PE p-34:1; or PE o-34:2	[M-H]-	1	m/z, MS/MS, RT	12213.1	11385.2	12096.4	11057	10746.1	12582.6	12959.7	13744.7	12386.3	12699.3	0.8932	0.0079365	0.016941	1.0788	1.0783	1.0785	1.0785	1.0785
754.577	6.756	PE p-38:2; or PE o-38:3	[M-H]-	1	m/z, MS/MS, RT	2516.72	2271.23	2679.41	2807.19	2321.6	2911.08	3002.51	3005.94	2977.83	2940.26	0.84893	0.0079365	0.016941	1.1356	1.1338	1.1336	1.1336	1.1336
752.56	6.42	PE p-38:3; or PE o-38:4	[M-H]-	1	m/z, MS/MS, RT	13195.9	13163.7	13408.9	12151	11874.3	15108.6	15187.4	13992.4	15275.2	15031.5	0.8552	0.0079365	0.016941	1.2095	1.208	1.2077	1.2077	1.2077
750.544	6.117	PE p-38:4; or PE o-38:5	[M-H]-	2b	m/z, RT	18780.4	18302.2	18610.4	18899.7	17726.6	20998.2	20948.8	21626.7	21821.6	19941	0.87642	0.0079365	0.016941	1.2499	1.2483	1.248	1.248	1.248
748.528	5.668	PE p-38:5; or PE o-38:6	[M-H]-	2b	m/z, RT	6357.1	5125.6	5689.41	6138.41	4948.94	2609.01	2776.93	2944.76	2579.57	3067.49	2.0217	0.0079365	0.016941	1.305	1.3029	1.3027	1.3026	1.3026
776.559	6.135	PE p-40:5; or PE o-40:6	[M-H]-	1	m/z, MS/MS, RT	8657.07	8752.47	8843.93	8931.08	8049.68	5558.82	6820.5	6844.64	6444.05	6263.14	1.354	0.0079365	0.016941	1.2805	1.2789	1.2787	1.2786	1.2786
774.545	5.922	PE p-40:6; or PE o-40:7	[M-H]-	1	m/z, MS/MS, RT	22011.3	22983.4	22675.5	21846.4	23783.1	30460.6	28220.4	27651.1	29101.1	28973.2	0.78459	0.0079365	0.016941	1.3115	1.3096	1.3093	1.3093	1.3093
747.519	4.689	PG 34:1|PG 16:0_18:1	[M-H]-	2a	m/z, MS/MS	12102.8	12179.2	12682.4	13774.7	12353.6	15635.3	14979.8	15875.9	15162	13824.7	0.83591	0.0079365	0.016941	1.1968	1.195	1.1948	1.1947	1.1947
773.533	4.404	PG 36:2|PG 18:1_18:1	[M-H]-	2a	m/z, MS/MS	2158.25	2230.35	1939.03	2398.44	2105.62	3635.8	3997.33	4368.37	4093.45	4133.95	0.53546	0.0079365	0.016941	1.3282	1.3262	1.3259	1.3259	1.3259
819.519	3.93	PG 40:7|PG 18:1_22:6	[M-H]-	2a	m/z, MS/MS	3024.32	3055.56	2877.37	2720.12	2793.03	5331.99	6209.17	5712.63	5145.74	6211.69	0.50576	0.0079365	0.016941	1.3236	1.3217	1.3214	1.3214	1.3213
865.502	3.554	PG 44:12|PG 22:6_22:6	[M-H]-	2a	m/z, MS/MS	1117.1	1166.28	1199.65	1139.16	1045.41	2021.49	2615.64	2317.56	2083.87	3017.91	0.47009	0.0079365	0.016941	1.2556	1.2541	1.2538	1.2538	1.2538
861.55	4.621	PI 36:2	[M-H]-	2a	m/z, MS/MS	3806.11	3915.21	3998.82	3753.67	3670.78	5493.54	6421.22	5652.4	5551.31	4901.99	0.68324	0.0079365	0.016941	1.2617	1.26	1.2598	1.2597	1.2597
873.551	4.744	PI 37:3	[M-H]-	2a	m/z, MS/MS	1341.26	1496.58	1369.89	1454.38	1535.57	1900.88	2004.31	2105.31	1825.67	1882.22	0.74062	0.0079365	0.016941	1.2827	1.2808	1.2805	1.2805	1.2805
887.565	4.841	PI 38:3|PI 18:0_20:3	[M-H]-	2a	m/z, MS/MS	11493.4	12888.2	13178.3	12780.7	12405.9	5266.71	5230.14	5869.43	6233.34	4812.19	2.289	0.0079365	0.016941	1.3419	1.3401	1.3398	1.3397	1.3397
883.534	4.199	PI 38:5	[M-H]-	2a	m/z, MS/MS	39495.9	37714.7	39384.4	39554.6	37727.6	41977.7	43690.9	45810.1	43063.4	45284.5	0.88195	0.0079365	0.016941	1.2377	1.2358	1.2356	1.2356	1.2356
838.562	5.096	PS 40:4	[M-H]-	2a	m/z, MS/MS	2304.6	2436.92	2433.94	2373.45	2662.84	3141.22	3517.97	3202.9	3046.03	3400.53	0.74879	0.0079365	0.016941	1.2761	1.2745	1.2743	1.2743	1.2743
747.567	4.538	SM d33:1	[M+CH3COO]-	2b	m/z, RT	1433.89	1211.47	1225.38	1200.43	1406.38	1096.49	1149.35	950.353	1013.31	1148.79	1.2089	0.0079365	0.016941	1.0526	1.0525	1.0525	1.0525	1.0525
790.561	5.069	PC 32:1	[M+CH3COO]-	2b	m/z, RT	30118.2	32628.9	31056.2	31470	31978.8	34458.2	33405.5	34041.6	35440.4	32268	0.92712	0.015873	0.029863	1.0726	1.0713	1.0711	1.0711	1.0711
788.546	4.586	PC 32:2	[M+CH3COO]-	2b	m/z, RT	5313.18	4727.52	4679.81	4214.81	4241.81	3805.09	4128.17	3783.25	3747.56	4219.08	1.1775	0.015873	0.029863	1.0079	1.0067	1.0065	1.0065	1.0065
818.593	5.627	PC 34:1	[M+CH3COO]-	2b	m/z, RT	91747.7	97566.1	92336.1	90540.3	97467.9	104410	101107	103063	107497	97555.3	0.91439	0.015873	0.029863	1.1031	1.1016	1.1015	1.1015	1.1015
832.607	5.936	PC 35:1	[M+CH3COO]-	2b	m/z, RT	1904.44	2133.52	2090.47	2158.2	2618.46	2921.03	2699.1	2499.22	2622.19	2931.84	0.79754	0.015873	0.029863	1.0905	1.0914	1.0913	1.0912	1.0912
768.555	6.296	PE 38:3|PE 18:0_20:3	[M-H]-	2a	m/z, MS/MS	10082.6	10565.4	10233.6	9916.26	9916.62	11580.1	11837.5	10552.4	11477.7	11027.6	0.89799	0.015873	0.029863	1.1479	1.1463	1.1463	1.1462	1.1462
726.544	6.146	PE O-36:3|PE O-18:2_18:1	[M-H]-	2a	m/z, MS/MS	9002.57	7887.45	8292.6	8075.71	7890.89	9086.19	8678.18	9536.99	9399.95	9286.66	0.89478	0.015873	0.029863	1.0883	1.0866	1.0865	1.0865	1.0865
724.53	5.932	PE O-36:4|PE O-16:1_20:3	[M-H]-	2a	m/z, MS/MS	3590.28	3436.43	3753.35	3283.65	3884.79	4415.85	4108.99	3930.48	3785.31	4242.47	0.87626	0.015873	0.029863	1.0277	1.0268	1.0267	1.0268	1.0268
333.28	3.162	FA 22:3	[M-H]-	2a	m/z, MS/MS	2245.32	2010.86	1519.35	2377.48	2458.69	2955.33	2559.24	2739.2	2346.94	3515.59	0.75173	0.031746	0.056836	0.93358	0.93916	0.93899	0.93896	0.93896
744.556	5.626	PE 36:1	[M-H]-	2b	m/z, RT	8324.53	9098.91	8707.33	8340.14	8937.29	9994.58	9278.23	9257.81	10563.1	8865.69	0.9051	0.031746	0.056836	0.93178	0.93114	0.93111	0.93113	0.93113
792.555	5.842	PE 40:5|PE 18:0_22:5	[M-H]-	2a	m/z, MS/MS	3379.09	3592.44	3412.85	3036.96	3495.23	3010.66	3074.7	2980.13	3055.78	2670.84	1.1436	0.031746	0.056836	1.0623	1.063	1.0628	1.0628	1.0628
804.614	6	PC p-34:0; or PC o-34:1	[M+CH3COO]-	1	m/z, MS/MS, RT	14394.5	13920	13992.9	14177	16045.1	18252	14785.8	14880.6	16088.8	15528.3	0.91191	0.055556	0.094872	0.75226	0.75319	0.75305	0.75315	0.75315
772.585	7.031	PE 38:1|PE 18:0_20:1	[M-H]-	2a	m/z, MS/MS	1572.83	1480.44	1588.64	1514.04	1398.49	1674.06	1643.37	1730.52	1501.7	1785.86	0.9063	0.055556	0.094872	0.92817	0.92671	0.92775	0.92773	0.92774
750.544	5.946	PE O-38:5|PE O-16:1_22:4	[M-H]-	2a	m/z, MS/MS	11224.7	11298.1	11367.9	11279.5	13235.3	13635.9	11916.4	11454	12034.3	13643.3	0.93175	0.055556	0.094872	0.60887	0.61746	0.61734	0.61749	0.61749
804.577	5.319	PC 33:1	[M+CH3COO]-	2b	m/z, RT	3914.48	4062.61	4093.84	4495.37	4535.71	4312.95	4330.07	4886.57	4830.29	4674.67	0.9161	0.095238	0.14683	0.83874	0.83971	0.83966	0.83965	0.83964
816.575	5.11	PC 34:2	[M+CH3COO]-	2b	m/z, RT	29976.5	28679.3	29895.1	23156.5	23208.2	21063.5	25054.4	20530.1	22263.7	23608.2	1.199	0.095238	0.14683	0.90413	0.90559	0.9054	0.90538	0.90539
840.575	5.063	PC 36:4; B	[M+CH3COO]-_	2b	m/z, RT	5687.39	6190.75	6267.46	6377.04	6226.12	7633.41	6089.61	7505.3	7457.36	6439.01	0.87542	0.095238	0.14683	0.91596	0.915	0.91526	0.91526	0.91526
796.586	6.768	PE 40:3|PE 18:0_22:3	[M-H]-	2a	m/z, MS/MS	9655.6	9688.51	9471.46	9788.88	8714.4	9179.13	10199.7	10740.7	9885.9	10840.5	0.93063	0.095238	0.14683	0.7731	0.7719	0.77182	0.7719	0.7719
780.592	7.081	PE O-40:4|PE O-18:1_22:3	[M-H]-	2a	m/z, MS/MS	22928.4	21637.5	22607.2	21582	20667.6	22342.6	24183.6	23649.8	21796	23703.6	0.94594	0.095238	0.14683	0.79997	0.79909	0.79912	0.79914	0.79915
834.53	4.587	PS 40:6	[M-H]-	2a	m/z, MS/MS	3329.07	2673.62	3569.24	3123.22	3033.67	3216.46	3972.52	3754.56	3318.85	4274.28	0.84852	0.095238	0.14683	0.8476	0.84718	0.847	0.84699	0.84703
869.676	6.249	SM d42:3	[M+CH3COO]-	2b	m/z, RT	1239.37	1184.57	1222.41	1147.22	1298.88	1105.35	1127.92	1047.87	1129.02	1241.4	1.078	0.095238	0.14683	0.82738	0.8296	0.82966	0.8297	0.82972
624.5578_600.5123	6.4165	Ceramide d36:1	[M+CH3COO]-_[M+Cl]-	2b	m/z, RT	7966.06	7151.53	7268.15	8704.54	7928.37	8202.13	7756.67	8649.74	8793.43	9423.24	0.91111	0.15079	0.21459	0.76243	0.76912	0.76898	0.76898	0.76898
1427.99	9.323	CL 70:4|CL 16:1_18:1_18:1_18:1	[M-H]-	2a	m/z, MS/MS	2119.34	1679.48	1845	1910.69	1878.78	2038.08	2457.73	2324.25	1784.26	2437.9	0.85429	0.15079	0.21459	0.82839	0.82919	0.82903	0.82906	0.82905
868.608	5.694	PC 38:4; A	[M+CH3COO]-	2b	m/z, RT	3763.5	3976.54	3690.99	3338.47	3781.24	4142.56	4422.56	3870.25	4121.46	3679.3	0.91671	0.15079	0.21459	0.7974	0.79824	0.79857	0.79855	0.79856
806.626	6.617	PC O-34:0|PC O-18:0_16:0	[M+CH3COO]-	2a	m/z, MS/MS	1927.6	2056.05	1869.75	1966.32	1980.37	2355.64	2286.28	2030.73	2232.46	1922.44	0.90511	0.15079	0.21459	0.87038	0.86936	0.86954	0.86951	0.86956
714.509	5.261	PE 34:2|PE 16:0_18:2	[M-H]-	2a	m/z, MS/MS	1350.52	1223.3	1227.36	1333.45	1273.23	1360.94	1029.79	1108.11	931.713	979.463	1.1844	0.15079	0.21459	0.89781	0.8964	0.897	0.89698	0.897
728.559	6.741	PE p-36:1; or PE o-36:2	[M-H]-	1	m/z, MS/MS, RT	11610.1	11272.2	12569.6	12342.1	10349.6	11376.5	13301.5	13062.1	12760.2	12247.5	0.92662	0.15079	0.21459	0.7163	0.71748	0.71738	0.71749	0.71749
327.233	1.651	FA 22:6; (docosahexaenoic acid)	[M-H]-	1	m/z, MS/MS, RT	1202.32	1155.52	1424.33	1612.4	1581.93	1293.44	949.705	1169.3	814.792	1575.37	1.2023	0.22222	0.29365	0.61617	0.62269	0.62343	0.62343	0.62343
750.528	4.927	GlcCerd14:14E/20:02OH	[M+Cl]-	2b	m/z, RT	1940.57	1653.66	1670.79	1907.47	1764.38	1628.7	1795.64	1542.17	1604.01	1804.57	1.0671	0.22222	0.29365	0.60757	0.61519	0.61605	0.61616	0.61616
820.608	6.209	PC 34:0	[M+CH3COO]-	2b	m/z, RT	9283.24	9419.53	9677.34	8935.11	9745.02	9883.94	10050.9	9149.78	9792.12	9631.86	0.97014	0.22222	0.29365	0.5908	0.58987	0.59067	0.5908	0.5908
882.659	6.415	PC O-40:4|PC O-18:1_22:3	[M+CH3COO]-	2a	m/z, MS/MS	1450.56	1556.83	1721.27	1381.83	1408.35	1786.92	1673.83	1524.96	1477.34	1566.95	0.93634	0.22222	0.29365	0.54026	0.54598	0.54737	0.54748	0.54748
802.596	5.498	PC p-34:1; or PC o-34:2	[M+CH3COO]-	2b	m/z, RT	1709	1750.49	1777.69	1642.23	1425.11	1690.66	1795.64	1652.12	1990.09	1817.67	0.92828	0.22222	0.29365	0.63073	0.63356	0.63368	0.63366	0.63369
857.519	4.141	PI 36:4	[M-H]-	2a	m/z, MS/MS	4055.28	4044.32	3988.92	4071.31	4068.23	3197.65	4074.03	4006.01	3659.87	3898.21	1.0739	0.22222	0.29365	0.71321	0.71217	0.7125	0.71261	0.71261
706.635	7.745	Cer 42:2;2O|Cer 18:1;2O/24:1	[M+CH3COO]-	2a	m/z, MS/MS	16474	14664.6	15661.7	17105.1	15972.1	16035.8	16429.2	17415.2	15764.8	18376.9	0.95068	0.30952	0.37755	0.57085	0.5799	0.5799	0.57996	0.57997
704.62	7.183	Cer 42:3;2O|Cer 18:2;2O/24:1	[M+CH3COO]-	2a	m/z, MS/MS	4707.38	4041.09	3897.86	4838.01	4223.07	4750	4676.34	4619.82	4383.32	5616.71	0.90274	0.30952	0.37755	0.68987	0.69864	0.6985	0.69852	0.69852
866.591	5.105	PC 38:5; A	[M+CH3COO]-	2b	m/z, RT	6158.87	6568.39	6651.5	5633.73	6178.78	6274.69	8100.69	5624.67	7318.52	6727.15	0.91616	0.30952	0.37755	0.5431	0.54279	0.54587	0.54586	0.54586
776.58	5.854	PC p-32:0; or PC o-32:1	[M+CH3COO]-	2b	m/z, RT	2365.73	2560.65	2559.64	2131.59	2481.37	2018.17	2563.75	2057.5	2430.98	2113.28	1.0818	0.30952	0.37755	0.58407	0.58639	0.5884	0.58839	0.58839
744.556	6.424	PE 36:1|PE 18:0_18:1	[M-H]-	2a	m/z, MS/MS	27262.4	27606.6	26681.2	26520.8	27466.7	27706.7	28387.4	27222.7	27533.7	26967.5	0.98346	0.30952	0.37755	0.60491	0.60429	0.60549	0.60548	0.60553
790.54	5.642	PE 40:6|PE 18:0_22:6	[M-H]-	2a	m/z, MS/MS	9645.41	7306.46	8028.33	10024.3	7333.67	6615.48	7344.98	8017.77	6154.18	8311.87	1.1617	0.30952	0.37755	0.69047	0.691	0.69102	0.69116	0.69116
748.528	5.504	PE O-38:6|PE O-16:1_22:5	[M-H]-	2a	m/z, MS/MS	34006.7	32113.6	33149.6	33979.7	32550.8	31498.5	32396	32751.8	32980.2	32719.9	1.0213	0.30952	0.37755	0.63823	0.63792	0.63808	0.63821	0.63823
568.495	5.062	Ceramide d32:1	[M+CH3COO]-	2b	m/z, RT	2217.53	1779.54	1636.15	2422.63	2101.67	2079.02	1700.9	1992.49	1689.26	2080.54	1.0645	0.42063	0.48636	0.33909	0.35849	0.3587	0.35879	0.35882
594.51	5.162	Ceramide d34:2	[M+CH3COO]-	2b	m/z, RT	3692.18	3449.35	3059.49	4177.73	4541.63	4042.98	3018.3	3295.64	3106.93	4099.34	1.0773	0.42063	0.48636	0.35864	0.38536	0.38532	0.38533	0.38535
911.566	4.661	PI 40:5	[M-H]-	2a	m/z, MS/MS	3519.89	3994.83	4134.42	4125.33	3716.15	3774.11	3772.88	3687.64	3797.49	3617.56	1.0451	0.42063	0.48636	0.58081	0.58474	0.58468	0.58467	0.58467
759.566	4.34	SM d34:2	[M+CH3COO]-	2b	m/z, RT	1303.28	1202.86	1330.3	1140.77	2122.38	1859.95	1069.26	1124.36	1031.58	2072.12	0.99194	0.42063	0.48636	0.019459	0.11494	0.11646	0.11759	0.11762
789.612	5.49	SM d36:1	[M+CH3COO]-	2b	m/z, RT	6662.77	6420.99	6799.97	6258.53	6801.1	6802.47	7030.29	6149.57	7278.33	6486.72	0.97618	0.42063	0.48636	0.33108	0.33065	0.33584	0.33595	0.33597
894.623	5.715	PC 40:5; A	[M+CH3COO]-	2b	m/z, RT	1143.04	1243.74	1161.04	1220.59	1159.82	1116.41	1241.83	1322.27	1105.88	1029.04	1.0194	0.54762	0.62026	0.19158	0.20798	0.20821	0.2087	0.20892
733.552	4.246	SM d32:1	[M+CH3COO]-	2b	m/z, RT	2924.28	2679	2810.06	3111.13	2740.76	2566.97	2939.35	2641.67	2768.35	2898.16	1.0326	0.54762	0.62026	0.39563	0.40172	0.40428	0.40468	0.40468
305.248	2.429	FA 20:3; (11,14,17-eicosatrienoic acid)	[M-H]-	1	m/z, MS/MS, RT	2565.81	1979.66	2151.84	2945.85	2826.56	2113.32	1865.57	2375.88	2272.65	2950.55	1.077	0.69048	0.73695	0.31984	0.35026	0.35021	0.35022	0.35023
870.623	5.971	PC 38:3	[M+CH3COO]-	2b	m/z, RT	3678.28	3716.17	3457.4	3702.07	4755.64	5131.73	3661.21	3922.83	3663.52	4705.54	0.9158	0.69048	0.73695	0.43049	0.44167	0.44221	0.4424	0.44241
828.612	5.982	PC O-36:3|PC O-18:2_18:1	[M+CH3COO]-	2a	m/z, MS/MS	3630.11	3672.06	3629.62	3337.67	4160.94	4877.24	3785.28	3463.91	3457.69	4121.79	0.93527	0.69048	0.73695	0.3962	0.39903	0.39975	0.40008	0.40008
716.525	5.065	PE 34:1|PE 16:0_18:1	[M-H]-	2a	m/z, MS/MS	3189.2	3624.72	3282.2	3390.88	3641.19	3599.29	3245.01	3560.48	3996.01	3535.24	0.95496	0.69048	0.73695	0.48249	0.4818	0.48196	0.48205	0.48205
845.679	6.85	SM 40:1;2O	[M+CH3COO]-	2a	m/z, MS/MS	1617.29	1754.8	1625.26	1568.06	1736.77	1641.98	1774.21	1424.57	1398.18	1624.96	1.0557	0.69048	0.73695	0.49232	0.49204	0.49215	0.49214	0.49216
761.582	4.839	SM d34:1	[M+CH3COO]-	2b	m/z, RT	28098.9	27535.6	26903.9	27117.3	26121.5	27621.5	27328.3	28013.4	26298.7	27243.5	0.99467	0.69048	0.73695	0.15952	0.16878	0.17795	0.17813	0.17816
582.378	2.219	LPC 18:0; B	[M+CH3COO]-	2b	m/z, RT	687.304	713.324	680.987	988.401	770.252	793.326	756.831	746.706	568.771	849.43	1.0337	0.84127	0.86464	0.16087	0.18894	0.18947	0.18981	0.18994
802.597	5.908	PC p-34:1; or PC o-34:2; B	[M+CH3COO]-	2b	m/z, RT	4614.76	5316.04	5062.86	4539.71	5338.51	4919.29	4713.56	5119.86	5351.57	4887.03	0.99522	0.84127	0.86464	0.056764	0.075054	0.075039	0.0768	0.076818
788.545	5.245	PS 36:1|PS 18:0_18:1	[M-H]-	2a	m/z, MS/MS	10015.9	10253.4	10436.5	10807.9	10605	10492.5	10443.4	10953	9711.74	10564.5	0.99911	0.84127	0.86464	0.018261	0.046086	0.063119	0.063434	0.063617
871.691	6.823	SM d42:2; B	[M+CH3COO]-	2b	m/z, RT	10163.2	10518	10216.8	10237.1	9464.93	10072	9957.23	10385	10036.9	10254.9	0.99791	0.84127	0.86464	0.05309	0.11362	0.12591	0.12605	0.12605
572.4805_536.5035_596.5263	5.72467	Ceramide d34:1	[M+Cl]-_[M-H]-_[M+Hac-H]-	1	m/z, MS/MS, RT	34775.5	26696.4	28924.1	35352.7	35570.6	32456.7	30493.2	32755.6	28857.5	36801.4	0.99972	1	1	0.0018927	0.15605	0.15604	0.1561	0.1561
702.545	6.692	PE O-34:1|PE O-18:1_16:0	[M-H]-	2a	m/z, MS/MS	3484.69	3386.94	3737.51	3435.22	2961.67	3347.02	3856.34	3671.38	3151.99	3369.65	0.97756	1	1	0.2086	0.22772	0.22904	0.22931	0.22931
810.526	5.245	PS 38:4	[M-H]-	2a	m/z, MS/MS	1714.55	1703.15	1482.73	1608.37	1869.91	1740.45	1629.84	1703.75	1429.85	1843.86	1.0037	1	1	0.031556	0.11197	0.11382	0.11389	0.11396
