# Supplementary material for: Study of the potential neuroprotective effect of Dunaliella salina extract in SH-SY5Y cell model
Source: Anal Bioanal Chem. 2021 Dec 18;414(18):5357–71. doi: 10.1007/s00216-021-03819-1 (PMC9242911; doi:10.1007/s00216-021-03819-1)
Supplement: Supplementary file 5 — Supplementary file5 (XLSX 35 KB) [file 216_2021_3819_MOESM5_ESM.xlsx]

## Sheet: HILIC-QTOF MSMS (+)
Average Mz	Average Rt(min)	Metabolite name	Adduct type	MSI Level	MSI Level	Treated_1	Treated_2	Treated_3	Treated_4	Treated_5	Control_1	Control_2	Control_3	Control_4	Control_5	Fold Change	p-val	FDR	VIP 1	VIP 2	VIP 3	VIP 4	VIP 5
220.119	4.219	Pantothenic acid	[M+H]+	m/z, MS/MS	2a	207634	268170	243448	192892	223305	174903	159425	123010	159597	185200	1.4155	0.0079365	0.4127	2.2353	1.8421	1.8062	1.7944	1.763
202.18	5.43	1-(2-Hydroxyethyl)-2,2,6,6-tetramethyl-4-piperidinol	[M+H]+	m/z, MS/MS	2a	15996	6323.86	9079.15	659681	549963	857774	373272	312243	832782	667473	0.40776	0.095238	0.66282	1.5584	1.39	1.3625	1.3302	1.3974
298.097	2.356	5'-Methylthioadenosine	[M+H]+	m/z, RT	2b	10902.9	224.509	10013.7	7645.37	8875.16	11404.1	10857.4	7372.26	12009.3	11008.9	0.71531	0.15079	0.66282	1.253	1.5009	1.473	1.4303	1.4161
90.055	8.229	beta-Alanine	[M+H]+	m/z, RT	2b	6371.01	9772.06	8639.65	6569.24	6768.05	7205.95	7035.95	7158.92	8031.55	12712.2	0.9045	0.42063	0.66282	0.5989	0.89055	0.90362	0.91386	0.90006
104.107	5.255	Choline cation	[Cat]+	m/z, MS/MS	1	1.67704e+06	1.39609e+06	1.66474e+06	1.24645e+06	1.28353e+06	1.2617e+06	1.37285e+06	861805	1.65464e+06	1.34699e+06	1.1185	0.42063	0.66282	0.8991	1.0829	1.0611	1.0276	1.0103
148.06	8.944	Glutamic acid	[M+H]+	m/z, RT	2b	36532	85666.9	61721.5	50463.4	61769.6	60661.1	49914.6	44857.7	35856.2	73449.4	1.1187	0.42063	0.66282	0.57672	0.492	0.55281	0.59532	0.58533
205.098	6.984	Tryptophan	[M+H]+	m/z, RT	2b	53843.9	43088.6	41459.2	30198.2	39113.3	29827	37431.5	18429.5	62978.5	35202.1	1.1296	0.30952	0.66282	0.55076	0.95933	0.95247	0.9242	0.90727
265.112	6.912	Thiamine cation	[Cat]+	m/z, MS/MS	2a	64738.7	46371.4	44427.1	35739.1	41165.6	39806	43543.9	21254.4	63476	32020.7	1.1616	0.30952	0.66282	0.7118	0.9447	0.93161	0.91155	0.89853
131.128	9.011	Agmatine	[M+H]+	m/z, RT	2b	1864.82	1587.68	1824.92	1265.27	1346.36	1434.7	1262.51	1133.26	1670.88	1256.58	1.1672	0.15079	0.66282	1.2737	1.0145	1.019	1.0052	0.98683
188.176	9.027	N8-Acetylspermidine	[M+H]+	m/z, RT	2b	32836.2	30911.4	33630.3	25531.3	26120.4	25978.3	28114.1	20040.1	27165.2	26035.3	1.1704	0.22222	0.66282	1.5746	1.2303	1.2095	1.182	1.1699
204.123	7.365	Acetylcarnitine	[M]+	m/z, MS/MS, RT	1	48497.4	61865.7	53853.5	41428.3	46976.5	50748.1	41371.5	20537.2	36024.9	67138.3	1.1705	0.42063	0.66282	0.80782	0.75238	0.77496	0.76472	0.75313
184.074	10.193	1,2-Dipalmitoyl-sn-glycero-O-ethyl-3-phosphatidylcholine cation	[Cat-C37H70O4]+	m/z, MS/MS	2a	71551.5	132818	97969.9	73512	95071.1	81827.5	78885.6	64559.7	48442.9	127051	1.1751	0.42063	0.66282	0.76394	0.60322	0.64804	0.66228	0.65904
76.0397	8.536	Glycine	[M+H]+	m/z, RT	2b	8037.96	15452.5	12178.4	8758.32	10851.3	9964.62	9469.88	7624.94	7741.85	12239.2	1.1751	0.42063	0.66282	0.95745	0.73817	0.76759	0.7749	0.76757
150.059	7.595	Methionine	[M+H]+	m/z, MS/MS, RT	1	76298.9	45750.5	61192.4	45861.2	46300.7	41551.9	46083.7	18823.7	89872.6	35679.7	1.187	0.30952	0.66282	0.61985	0.86299	0.8751	0.84829	0.8461
203.151	9.104	N,N-Dimethylarginine	[M+H]+	m/z, RT	2b	1000.17	1516.78	1814.82	1309.07	1578.12	1356.43	1156.59	826.117	1234.87	1377.64	1.2129	0.22222	0.66282	1.2863	1.0045	0.98656	1.1049	1.1418
116.069	7.998	NG,NG-Dimethyl-L-arginine	[M+H-C3H9N3]+	m/z, MS/MS	2a	9020.51	17507.4	12717.6	9698.07	12724	10098.3	8665.98	10163.8	8378.8	13468.6	1.2145	0.42063	0.66282	1.1083	1.0383	1.0179	1.1097	1.0903
166.054	8.699	Methioninesulfoxide A	[M+H]+	m/z, RT	2b	2265.97	2238.65	2428.6	2002.93	2544.1	2006.48	1947.78	944.134	2210.29	2174.38	1.2369	0.055556	0.66282	1.4505	1.1197	1.1032	1.1196	1.1247
162.076	8.539	N-Methylglutamic acid	[M+H]+	m/z, RT	2b	2408.27	1103.21	1720.1	1353.87	1627.66	1288.65	1584.49	665.735	1897.18	1117.69	1.2531	0.42063	0.66282	0.99349	0.86987	0.87701	0.8549	0.83922
147.113	9.7	Lysine	[M+H]+	m/z, RT	2b	79116.5	62847.5	62988.2	49958.7	55785.3	50999.1	59092.2	24952.2	61996.3	47681.5	1.2696	0.15079	0.66282	1.3659	1.1462	1.1232	1.1089	1.0969
132.101	7.207	Leucine	[M+H]+	m/z, RT	2b	92701.5	51380.4	59253.8	48509.2	49137.6	45794.9	53973.3	27413.9	64963.5	43257.7	1.2786	0.30952	0.66282	1.1209	0.95207	0.93983	0.93135	0.92062
175.12	9.612	Arginine	[M+H]+	m/z, MS/MS, RT	1	313792	239868	266061	197329	219140	192164	218915	122917	239024	188875	1.2852	0.055556	0.66282	1.5624	1.2161	1.1937	1.1584	1.1416
182.08	7.878	Tyrosine	[M+H]+	m/z, RT	2b	1868.88	1015.13	1126.53	969.608	935.019	970.784	865.327	972.881	531.6	1247.2	1.2895	0.42063	0.66282	1.1277	0.93942	0.92402	0.89499	0.89949
361.183	8.915	Glu-Gly-Arg	[M+H]+	m/z, MS/MS	2a	190076	144799	166789	143701	155544	145315	138953	52543.9	168567	113553	1.294	0.22222	0.66282	1.4082	1.122	1.1048	1.0692	1.0586
317.194	9.708	Ala-Ala-Arg	[M+H]+	m/z, MS/MS	2a	57391.9	26034.5	34160.8	32239	30449.6	30516.2	30748.2	5701.12	51208.2	19631.4	1.3082	0.42063	0.66282	0.84728	0.86531	0.86591	0.84471	0.83519
288.204	8.935	Ile-Arg	[M+H]+	m/z, MS/MS	2a	30978.2	14217.1	20305.3	15732.7	19010.9	13826.8	18357.2	5779.04	21813.2	15055.5	1.3396	0.30952	0.66282	1.1321	0.95689	0.95198	0.92618	0.9094
365.106	9.04	Isomaltose	[M+Na]+	m/z, MS/MS	2a	66083.1	36251.3	51450.2	34838.2	37280.4	34115.9	37567.1	13638.5	47710.4	32404.5	1.3655	0.22222	0.66282	1.275	1.0577	1.0457	1.0136	0.99511
170.081	3.156	Pyridoxine	[M+H]+	m/z, MS/MS	2a	60488.7	20701	33855.1	30491.9	26023.9	22505.6	28120.5	9150.08	50152.8	15144.6	1.3717	0.30952	0.66282	0.86937	0.77459	0.79621	0.77787	0.76642
132.102	7.376	Isoleucine	[M+H]+	m/z, MS/MS, RT	1	422430	178086	272883	211469	183620	181636	229491	31521.1	347595	127094	1.3828	0.42063	0.66282	0.92636	0.91038	0.90034	0.89301	0.87696
703.576	5.39	Palmitoyl sphingomyelin	[M+H]+	m/z, MS/MS	2a	10747.1	15583.5	12931.1	25955.4	8787.58	10427.6	15504.9	8805.86	9517.1	8440.39	1.4044	0.22222	0.66282	1.1513	1.1977	1.2084	1.2708	1.2697
156.077	9.59	Histidine	[M+H]+	m/z, RT	2b	8542.11	13209.5	8049.86	5054.1	9378.49	5312.11	6269.12	3538.23	6375.3	9178.94	1.4421	0.22222	0.66282	1.4153	1.0776	1.0567	1.0611	1.059
305.098	8.356	N-Acetylaspartylglutamic acid	[M+H]+	m/z, RT	2b	1208.88	2434.15	2053.51	927.797	1667.46	1252.38	1334.53	991.794	544.28	1592.54	1.4507	0.30952	0.66282	1.3426	1.1148	1.1083	1.0861	1.0975
137.046	5.153	Hypoxanthine	[M+H]+	m/z, MS/MS	2a	22425.2	8306.84	11991.4	9502.95	8812.35	7835	10269.5	3470.9	14698.5	5712.32	1.4538	0.30952	0.66282	1.0494	0.86546	0.8667	0.86009	0.8471
302.306	2.234	2,2'-(Tetradecylimino)diethanol	[M+H]+	m/z, MS/MS	2a	1588.35	36910.8	2119.18	159333	17438.9	1123.51	1814.33	27820.2	1167.57	39339.7	3.0504	0.42063	0.66282	0.87669	1.3891	1.3608	1.3193	1.4007
218.139	6.668	Propionylcarnitine	[M+H]+	m/z, MS/MS, RT	1	20656.6	44068.3	31503.6	24899.2	30032.9	36469.8	30422	24474.9	31931.1	40067.9	0.92529	0.54762	0.76963	0.4901	0.90963	0.96833	0.94269	0.9271
268.105	5.095	8-Oxo-2-deoxyadenosine	[M+H]+	m/z, RT	2b	18997.8	24446.8	23818.7	19514.6	23602.8	22639.2	22404.2	10607.1	23811.8	21793.5	1.0901	0.54762	0.76963	0.64072	0.92781	0.92591	0.89706	0.88842
106.049	8.812	Serine	[M+H]+	m/z, RT	2b	23159.8	33178	27929.5	21656.9	25016.4	24208.5	22955	17387	23301.6	28359.8	1.1267	0.54762	0.76963	0.99471	0.80837	0.82143	0.82259	0.80879
180.087	8.541	Galactosamine	[M+H]+	m/z, RT	2b	10904.3	5657.85	7990.51	6726.53	6533.63	6651.35	6962.86	2549.46	9179.61	5174.59	1.2391	0.54762	0.76963	0.93595	0.92498	0.91608	0.89879	0.88553
198.088	8.256	N-Acetylhistidine	[M+H]+	m/z, RT	2b	38539.1	66789.9	46624.5	33908.4	37279.6	38131.7	33826.1	52217.1	49830.9	68115.2	0.92161	0.69048	0.85488	0.43238	0.48801	0.48495	0.61674	0.60794
263.1467_132.0768	8.2095	Creatine	[2M+H]+_[M+H]+	m/z, MS/MS, RT	1	343261	690297	481433	341261	437836	481426	434552	475629	454949	639576	0.92275	0.69048	0.85488	0.49937	0.64851	0.70104	0.70827	0.72075
120.066	8.413	Threonine	[M+H]+	m/z, MS/MS, RT	1	125542	157662	168306	127406	154524	150534	151792	127435	140787	128847	1.0487	0.69048	0.85488	0.64419	0.51489	0.5247	0.51032	0.52541
258.1106_515.2132	8.745	Glycerophosphocholine	[M+H]+_[2M+H]+	m/z, MS/MS	2a	3.28809e+06	3.78599e+06	3.8666e+06	2.99792e+06	3.03922e+06	3.41345e+06	3.5081e+06	2.51663e+06	3.01553e+06	3.49783e+06	1.0643	0.69048	0.85488	0.72805	0.91317	1.0057	1.0221	1.023
130.049	8.944	Pyroglutamic acid	[M+H]+	m/z, RT	2b	4298.84	7083.32	6158.01	4514.55	5866.64	5757.89	4479.15	4743.36	3429.55	7089.02	1.095	0.69048	0.85488	0.56931	0.50664	0.51776	0.65582	0.6439
118.087	7.386	Betaine	[M+H]+	m/z, MS/MS, RT	1	290003	438182	419890	319856	471254	385691	346066	2.15671e+06	362544	432101	0.52651	0.84127	0.91138	0.89872	0.9752	0.97614	0.96711	0.96731
338.341	1.032	Erucamide	[M+H]+	m/z, MS/MS, RT	1	920191	266290	174864	722742	1.18677e+06	697990	789901	1.43525e+06	485013	325349	0.87608	0.84127	0.91138	0.33052	0.92721	0.96364	0.9333	0.93653
246.171	5.621	Isovaleryl-L-carnitine	[M+H]+	m/z, MS/MS	2a	35026.3	49619.8	37516.4	31060.3	35244.1	47558.9	34500.8	25783.6	42755.3	55998	0.91224	0.84127	0.91138	0.56643	1.2918	1.2951	1.2631	1.2419
176.104	8.968	Citrulline	[M+H]+	m/z, RT	2b	3076.41	6517.21	5828.38	5077	5787.92	6277.17	4104.21	4017.11	5799.8	8485.43	0.91643	0.84127	0.91138	0.45503	0.64713	0.63836	0.84305	0.91574
123.056	1.673	Nicotinamide	[M+H]+	m/z, RT	2b	99202.6	57507.7	83245.5	71299	62456.9	61179.5	69396.7	47789.2	112644	77293.2	1.0147	0.84127	0.91138	0.079502	0.98376	0.98356	0.9528	0.9644
732.554	4.728	1-Oleoyl-2-myristoyl-sn-glycero-3-phosphocholine (PC 32:1)	[M+H]+	m/z, MS/MS	2a	9774.03	19565.6	13777.2	63662.6	11522.8	12648.8	27976.4	10489.9	10997.8	16268.9	1.5093	0.84127	0.91138	0.70594	0.93063	0.94506	1.0024	1.0476
147.076	8.744	Glutamine	[M+H]+	m/z, RT	2b	5515.85	5824.35	6535.62	4713.65	4553.9	5566.02	5196.2	4247.85	4964.85	6585.08	1.022	1	1	0.21387	0.91281	0.94492	0.91465	0.89788
89.1078	9.368	Putrescine	[M+H]+	m/z, MS/MS, RT	1	6216.51	5197.01	5814.49	4851.02	4645.9	5798.93	5602.91	1985.86	6851.3	4953.12	1.0609	1	1	0.33924	1.2541	1.2361	1.2222	1.2033
274.275	2.364	Lauryldiethanolamine	[M+H]+	m/z, MS/MS	2a	5006.28	226556	145932	531017	99966.5	107113	241685	128454	3096.94	226679	1.4264	1	1	0.57529	0.93305	0.97631	1.0017	1.0257
760.586	4.708	1-Oleoyl-2-palmitoyl-sn-glycero-3-phosphocholine (PC 34:1)	[M+H]+	m/z, MS/MS	2a	20460.1	45665.6	31560.4	215751	29447.3	31787.7	90126.4	27127.2	26908.7	43836.7	1.5601	1	1	0.60123	0.86702	0.8822	0.95259	1.0026

## Sheet: HILIC-QTOF MSMS (-)
Average Mz	Average Rt(min)	Metabolite name	Adduct type	MSI Level	MSI Level	Treated_1_2	Treated_2	Treated_3	Treated_4	Treated_5_2	Control_1	Control_2_2	Control_3	Control_4	Control_5	Fold Change	p-val	FDR	VIP 1	VIP 2	VIP 3	VIP 4	VIP 5
218.104	4.21	Pantothenate	[M-H]-	2a	m/z, MS/MS	67930	84891.7	58040.4	61439.4	98016.7	40169.5	58115.3	48263.3	53672.2	54187.4	1.4556	0.015873	0.47619	2.3863	1.727	1.6573	1.6283	1.6196
153.019	2.727	2,3-Dihydroxybenzoic acid B	[M-H]-	2b	m/z, RT	66.6175	34.3811	47.1721	24.0541	139.515	21552.6	110.455	228.107	57.0151	97.4679	0.014141	0.095238	0.8631	1.1378	0.80733	0.75336	0.73919	0.76997
124.007	7.976	Taurine	[M-H]-	2b	m/z, RT	1082.32	2026.58	1437.1	1295.78	1916.46	1363.34	1461.54	2916.95	1403.37	2357.06	0.81646	0.42063	0.8631	1.0858	1.0009	0.98932	0.99036	1.0027
117.055	1.758	2-Hydroxy-3-methylbutyric acid	[M-H]-	2b	m/z, RT	4825.01	7645.02	5128.6	7237.15	9248.17	7616.99	9252.6	7674.38	8990.39	7077.12	0.83927	0.30952	0.8631	1.503	2.1322	1.9865	1.9489	1.9368
112.987	7.954	Acetylenedicarboxylic acid	[M-H]-	2b	m/z, RT	360293	388626	463365	434461	286853	463085	379571	460977	411358	445017	0.89518	0.42063	0.8631	1.4147	0.96648	0.8987	0.88438	0.87909
179.058	7.933	Glucose	[M-H]-	2b	m/z, RT	22050.4	15568	23356.8	22014.7	13428.9	20683.8	23163.8	20681.1	24377.5	18016.1	0.90176	0.69048	0.8631	1.0428	0.68657	0.7967	0.8135	0.81853
129.056	2.678	4-Methyl-2-oxovaleric Acid	[M-H]-	2b	m/z, RT	2730.45	5700.58	3720.02	4224.11	4396.44	4176.18	5139.25	4451.2	5047.34	3260.42	0.94098	0.69048	0.8631	0.51915	0.55032	0.6278	0.64976	0.65042
131.046	8.904	Asparagine	[M-H]-	2b	m/z, RT	4638.14	3956.69	3263.65	3839.24	5957.65	3204.73	4662.97	4415.27	4725.25	4730.76	0.99615	0.69048	0.8631	0.036502	1.5985	1.4862	1.4685	1.4604
196.073	8.261	N-Acetylhistidine	[M-H]-	2b	m/z, RT	6941.2	7730.02	5532.3	5644.35	13226.7	6650.26	8543.92	7957.17	8104.15	7220.95	1.0155	0.42063	0.8631	0.098051	1.3365	1.2694	1.2508	1.2453
145.062	8.745	Glutamine	[M-H]-	2b	m/z, RT	4908.07	4218.37	4037.06	3175.14	4774.83	3525.79	4300.68	4005.93	4394.17	3940.32	1.0469	0.54762	0.8631	0.64272	1.0274	0.97417	0.95936	0.9578
102.056	8.947	N-Methylalanine	[M-H]-	2b	m/z, RT	3091.23	3074.24	2459.53	2760.99	5287.97	2664.12	3531.03	3382.54	3159.84	3042.9	1.0566	0.69048	0.8631	0.4038	1.1087	1.0655	1.0477	1.0415
221.06	10.049	Cystathionine	[M-H]-	2b	m/z, RT	772.59	952.166	777.792	890.002	1421.02	670.456	903.081	1260.84	924.245	746.462	1.0685	0.69048	0.8631	0.46395	0.519	0.71767	0.77374	0.7743
104.036	8.815	Serine	[M-H]-	2b	m/z, RT	21104.8	26881.2	18398.2	19547.6	31612.8	18215.6	23367.9	18875	24267.4	22358.2	1.0977	0.69048	0.8631	0.8678	0.82361	0.80653	0.79183	0.79936
130.087	7.379	Isoleucine	[M-H]-	2b	m/z, RT	9593.79	4885.94	4575.7	4592.24	6778.41	4038.08	6191.67	3920	8375.22	4301.66	1.1342	0.30952	0.8631	0.65083	0.87726	0.9535	0.93774	0.93237
118.051	8.412	Threonine	[M-H]-	2b	m/z, RT	60122.7	52899.1	31342	41653.3	84066.5	36436	66764.3	35061.2	41469	56923.7	1.1413	0.69048	0.8631	0.71363	1.044	0.97177	1.0476	1.0439
173.104	9.618	Arginine	[M-H]-	1	m/z, MS/MS, RT	50287.6	22205.4	24282.7	24714	36693.2	21139.4	33669.4	19850	39498.5	20881.9	1.1714	0.30952	0.8631	0.80402	0.84552	0.9198	0.90353	0.89981
565.046	10.229	Uridine diphosphate galactose	[M-H]-	2b	m/z, RT	1126.44	1233.9	840.322	878.498	1936.88	1087.13	1163.75	906.177	831.221	1111.37	1.1797	0.54762	0.8631	1.0031	0.75282	0.75453	0.7491	0.75329
662.102	9.935	beta-Nicotinamide adenine dinucleotide	[M-H]-	2a	m/z, MS/MS	2660.37	2952.95	2004.27	2431.56	4631.23	2482.34	3025.58	2381.06	2058.55	2319.02	1.1968	0.54762	0.8631	1.1324	0.7654	0.78695	0.77462	0.77014
130.088	7.206	N-Methylvaline	[M-H]-	2b	m/z, RT	8475.13	4190.67	4700.76	4665.45	5060.66	3511.63	5479.45	3410.66	5952.58	4078.2	1.2077	0.42063	0.8631	1.1209	0.69636	0.85559	0.84421	0.84899
148.044	7.597	Methionine	[M-H]-	2b	m/z, RT	7290.72	4484.82	3985.5	4308.82	6152.29	3787.84	5066.79	3327.86	5805.54	3136.8	1.2413	0.22222	0.8631	1.357	0.86847	0.86298	0.85377	0.84881
135.032	5.157	Hypoxanthine	[M-H]-	2b	m/z, RT	3785.95	1406.76	1981.23	1735.03	2160.79	928.959	2259.47	1001.48	3322.88	1164.86	1.2757	0.42063	0.8631	0.8856	0.62623	0.74613	0.76136	0.75672
303.084	8.351	N-Acetylaspartylglutamic acid	[M-H]-	2b	m/z, RT	1495	1507.04	1053.15	1272.78	2950.24	1268.91	1374.94	1621.74	859.228	1321.76	1.2841	0.54762	0.8631	1.1519	0.71897	0.78843	0.77352	0.76899
154.062	9.605	Histidine	[M-H]-	2b	m/z, RT	4967.76	2170.78	2294.98	2103.17	5079.72	1450.69	2958.43	1790.48	4159.1	1876.85	1.358	0.22222	0.8631	1.1488	0.91765	0.8748	0.8895	0.8869
145.099	9.703	Lysine	[M-H]-	2b	m/z, RT	11649.4	4484.82	4866.41	4507.53	7772.71	3287.36	6300.36	3323.17	7140.89	3310.34	1.4246	0.22222	0.8631	1.3333	0.84123	0.87854	0.86237	0.86169
237.117	1.34	Secobarbital	[M-H]-	2b	m/z, RT	604.748	1143.17	2558.26	1037.46	2036.24	1127.26	1931.64	3185.68	1199.32	689.407	0.90736	0.84127	0.90136	0.31653	0.19367	0.55954	0.83199	0.84111
606.075	10.082	Uridine-5-diphosphoacetylglucosamine	[M-H]-	2b	m/z, RT	2814.37	3665.41	2704.17	2775.63	5056.58	3026.49	3937.5	4338.71	2561.68	3302.02	0.99125	0.84127	0.90136	0.06511	0.90859	0.9431	0.9346	0.95005
885.549	5.966	PI 18:1/20:3	[M-H]-	2a	m/z, MS/MS	10160.5	19735.7	11752.4	28308.5	14168.6	13084.5	17300.8	19821.8	11216	11485.8	1.1538	0.84127	0.90136	0.70441	1.2946	1.2593	1.2543	1.2797
146.046	8.946	Glutamic acid	[M-H]-	2b	m/z, RT	33686	49177.4	30985.5	32530.6	60143.4	31875	40704.9	35448.7	32162.5	36393.6	1.1695	0.84127	0.90136	1.1283	0.71118	0.80348	0.78944	0.78513
179.058	8.002	Mannose	[M-H]-	2b	m/z, RT	33420.4	14736.1	23356.8	18760.1	20448.9	20683.8	21995.6	18186	25475.8	18016.1	1.061	1	1	0.4382	0.43364	0.71644	0.71782	0.71391
128.035	8.943	Pyroglutamic acid	[M-H]-	2b	m/z, RT	1805.59	2195.62	1532.55	1552.01	2963.85	1586.43	2132.22	1717.05	1811.48	2014.73	1.085	1	1	0.6476	0.93673	0.90943	0.89785	0.89442
