# Supplementary material for: Study of the potential neuroprotective effect of Dunaliella salina extract in SH-SY5Y cell model
Source: Anal Bioanal Chem. 2021 Dec 18;414(18):5357–71. doi: 10.1007/s00216-021-03819-1 (PMC9242911; doi:10.1007/s00216-021-03819-1)
Supplement: Supplementary file 6 — Supplementary file6 (XLSX 10 KB) [file 216_2021_3819_MOESM6_ESM.xlsx]

## Sheet: Hoja1
Cluster name	Cluster size	p-values	FDR	Key compound	Altered metabolites	Increased	Decreased	Increased ratio	Altered Ratio
Unsaturated phosphatidylcholines	78	6.6e-30	1.3e-28	PC 34:2	55	20	35	0.4	0.7
Triglycerides	52	4.4e-22	4.4e-21	TG 54:6; B	38	25	13	0.7	0.7
Phosphatidylethanolamines	31	3.8e-13	2.5e-12	PE 36:2	20	4	16	0.2	0.6
Phosphatidylethanolamine ethers	10	0.00011	0.00056	PE P-40:4|PE P-18:1_22:3	7	1	6	0.1	0.7
Phosphatidylglycerols	4	0.00044	0.0018	PG 34:1|PG 16:0_18:1	4	0	4	0	1
UnSaturated FA	7	0.0024	0.0078	FA 20:4; (arachidonic acid)	4	4	0	1	0.6
Phosphatidylinositols	8	0.0032	0.0091	PI 36:2	5	2	3	0.4	0.6
Plasmalogens	4	0.014	0.034	PE P-38:6|PE P-16:0_22:6	3	0	3	0	0.8
Ethanolamines	4	0.15	0.34	NAE 16:0	2	0	2	0	0.5
Saturated phosphatidylcholines	8	0.4	0.75	PC 32:0	2	1	1	0.5	0.2
Sphingomyelins	13	0.42	0.75	SM d34:1	2	1	1	0.5	0.2
Amino acids	7	1	1	beta-Alanine	0	0	0	N/A	0
Amino acids, basic	6	1	1	Lysine	0	0	0	N/A	0
Amino acids, cyclic	3	1	1	Tyrosine	0	0	0	N/A	0
Amino acids, sulfur	3	1	1	Methionine	0	0	0	N/A	0
Carnitine	4	1	1	ACar 16:0	1	0	1	0	0.2
Ceramides	11	1	1	HexCer 42:2;2O	1	0	1	0	0.09
Dipeptides	5	1	1	Ile-Arg	0	0	0	N/A	0
Phosphatidylserines	4	1	1	PS 40:4	0	0	0	N/A	0
Saturated phospholipid ethers	3	1	1	PC O-30:0	1	0	1	0	0.3
